# Supplementary material for: Dynamics of DNA methylomes underlie oyster development
Source: PLoS Genet. 2017 Jun 8;13(6):e1006807. doi: 10.1371/journal.pgen.1006807 (PMC5481141; doi:10.1371/journal.pgen.1006807)
Supplement: S1 File — The table contains the mRNA levels as computed using the RPKM values from the oyster genome project (Zhang et al. 2012 [42]) according to the correspondence given in S2 Table. The log fold change of mRNA expression between developmental steps (Cleavage, Intermediate and Metamorphosis, see text) is given. (XLSX) [file pgen.1006807.s008.xlsx]

## Sheet: Expression
GeneID	ovo	X28cell	morula	blastula	gastrula	troc	dlarv	spat	Interm	C (cleavage)	I (interm.)	M (metamorphosis)	logC	logI	logM
CGI_10000001	71.3716	112.418	136.921	150.272	168.533	351.871	468.415	292.64	255.202	41.0466	183.831	221.268	0.655455	1.18277	0.197485
CGI_10000002	5.1399	0.438038	1.09151	0.714637	1.04385	0.696406	1.8309	4.42551	1.07546	-4.70186	-4.06444	-0.714389	-3.55261	1.29583	2.04089
CGI_10000003	0	0	0	0	0	0.454093	0.819015	7.10994	0.254622	0	0.254622	7.10994	0	0	4.80341
CGI_10000004	2.39383	5.43138	5.61958	1.45586	1.92589	2.53482	1.98286	1.51148	2.7038	3.03755	0.309974	-0.882346	1.182	-1.00633	-0.839025
CGI_10000005	0	0	0.254302	0.131303	0	0	0	0	0.077121	0	0.077121	0	0	0	#NUM!
CGI_10000009	5630.37	5963.02	3652.04	5461	4889.76	3218.72	2707.73	166.083	3985.85	332.65	-1644.52	-5464.29	0.0828134	-0.581157	-4.58491
CGI_10000010	35478.9	32244	21826.6	29509.3	27351.7	19570.7	17634.5	728.943	23178.6	-3234.9	-12300.4	-34750	-0.13793	-0.476241	-4.99084
CGI_10000011	0	0	0	0	0.0778891	0.08283	0.281979	3.87815	0.0885397	0	0.0885397	3.87815	0	0	5.4529
CGI_10000012	0	0	0	0	0	0	0	0	0	0	0	0	0	0	0
CGI_10000013	170.205	109.462	92.5916	56.3658	73.7726	119.736	103.071	149.064	89.1074	-60.7432	-81.0974	-21.1414	-0.636846	-0.296809	0.742309
CGI_10000014	40615.1	38867.1	26214.6	36316.4	31959.7	22975.7	19338.8	1021.88	27361.1	-1748.03	-13254.1	-39593.3	-0.0634677	-0.506426	-4.74282
CGI_10000015	26.1951	233.768	258.303	167.109	123.492	101.587	83.9135	58.5509	146.881	207.573	120.686	32.3558	3.15771	-0.67043	-1.32688
CGI_10000016	0	0	0	0	0	0	0.286114	0.5848	0.0572228	0	0.0572228	0.5848	0	0	3.35328
CGI_10000017	91.8973	67.9443	68.9817	23.9875	9.40584	18.8514	21.5753	16.1546	28.5604	-23.953	-63.337	-75.7427	-0.43567	-1.25034	-0.822069
CGI_10000018	0	0	0	0	0.174105	1.49205	4.17215	19.5048	1.16766	0	1.16766	19.5048	0	0	4.06213
CGI_10000019	17.9537	20.8313	97.6718	16.1233	7.60155	9.69361	10.7923	7.87231	28.3765	2.87763	10.4228	-10.0814	0.214474	0.445941	-1.84984
CGI_10000021	0	2.93159	1.86531	1.09837	0.617217	0.668095	1.23057	8.40848	1.09591	2.93159	1.09591	8.40848	0	-1.41955	2.93971
CGI_10000024	0.87909	0.667987	0.423992	1.12015	0.841024	0.943403	0.690148	2.22026	0.803743	-0.211103	-0.075347	1.34117	-0.396191	0.266915	1.46592
CGI_10000025	522.392	131.05	106.488	36.3014	8.96079	2.19087	0.316309	0.642133	30.8514	-391.342	-491.54	-521.75	-1.99501	-2.08671	-5.58632
CGI_10000026	15.775	28.3165	15.7828	34.6272	40.7261	48.6766	77.6434	52.2924	43.4912	12.5415	27.7162	36.5174	0.844002	0.619082	0.265878
CGI_10000027	0	0	0	0	0	0	0.0345658	0	0.00691316	0	0.00691316	0	0	0	#NUM!
CGI_10000028	4.16445	4.60938	3.54402	2.32549	2.52804	2.48092	7.31331	15.4182	3.63836	0.444938	-0.526091	11.2538	0.146449	-0.341287	2.08328
CGI_10000029	0	0	0	0	0	0	1.91697	3.31168	0.383394	0	0.383394	3.31168	0	0	3.11066
CGI_10000030	12.8271	13.6161	25.3652	50.6319	66.4211	32.516	23.1774	52.2924	39.6223	0.788908	26.7952	39.4653	0.0861085	1.541	0.400289
CGI_10000031	27.844	35.9175	30.1792	17.5393	15.2907	16.015	23.4586	32.5764	20.4966	8.07353	-7.34745	4.73243	0.367321	-0.809307	0.668447
CGI_10000032	0	0	2.97506	1.3333	0.686595	8.36216	9.56686	57.0463	4.58479	0	4.58479	57.0463	0	0	3.6372
CGI_10000033	169.369	32.1418	42.0389	82.8458	139.762	296.74	644.87	2210.98	241.251	-137.227	71.8827	2041.61	-2.39764	2.90801	3.19608
CGI_10000034	0	0	3.42293	2.39768	0.815608	1.29367	2.28914	18.1288	2.04381	0	2.04381	18.1288	0	0	3.14895
CGI_10000035	418.88	230.437	118.845	29.244	14.5636	8.29997	6.91634	0.813298	35.5738	-188.444	-383.307	-418.067	-0.862167	-2.69548	-5.45089
CGI_10000036	5.92758	0.694603	2.20869	2.46167	5.38301	2.54317	11.2376	15.4387	4.76682	-5.23297	-1.16075	9.51114	-3.09318	2.77877	1.69545
CGI_10000037	0.426883	0.293302	0.241857	0.034487	0.0487207	0	0.164795	0	0.097972	-0.133581	-0.328911	-0.426883	-0.541454	-1.58194	#NUM!
CGI_10000038	4.86246	2.21985	2.91026	32.8175	74.9636	66.5322	131.984	35.3073	61.8414	-2.64262	56.979	30.4448	-1.13123	4.80004	-0.808607
CGI_10000039	0	0	0	0.199532	0.407804	0	0.0996161	8.1872	0.14139	0	0.14139	8.1872	0	0	5.85561
CGI_10000040	0	0	0	0	0	0	0	2.8896	0	0	0	2.8896	0	0	0
CGI_10000041	253.83	136.949	108.004	142.363	192.42	210.608	417.043	908.035	214.088	-116.882	-39.7428	654.204	-0.89023	0.644567	2.08455
CGI_10000042	52476.5	51570	33278.5	47525.5	41985.4	30713	25729.1	1363.32	35846.3	-906.521	-16630.2	-51113.2	-0.02514	-0.524707	-4.71663
CGI_10000043	0.58606	0.530636	0.924596	0.77085	0.654619	2.26235	4.15569	5.82818	1.75362	-0.055424	1.16756	5.24212	-0.143326	1.72454	1.73271
CGI_10000044	0.328268	0	0.37197	1.00367	1.45071	2.25164	6.09665	33.8888	2.23493	-0.328268	1.90666	33.5605	#NUM!	0	3.92251
CGI_10000045	51.3723	23.7043	28.218	53.5571	77.8244	92.1523	122.76	105.732	74.9023	-27.6681	23.5299	54.3595	-1.11585	1.65986	0.497328
CGI_10000046	0	0	0	0	0.204123	0.108536	4.64807	48.2762	0.992145	0	0.992145	48.2762	0	0	5.60462
CGI_10000047	0	0	0	0	0	0	0.040632	0	0.0081264	0	0.0081264	0	0	0	#NUM!
CGI_10000048	27715.3	32565.5	18462.4	28697.8	24873.7	18352.6	15146.7	855.562	21106.6	4850.13	-6608.7	-26859.8	0.232659	-0.625646	-4.62468
CGI_10000049	38.137	22.2615	25.1699	29.0267	48.7133	52.9674	32.1163	30.3408	37.5987	-15.8754	-0.538248	-7.79618	-0.776638	0.756131	-0.309425
CGI_10000050	54.9502	31.7183	75.2948	166.131	249.423	200.316	186.009	263.141	175.435	-23.2319	120.485	208.191	-0.792808	2.46755	0.584901
CGI_10000051	1.54058	3.27119	6.48133	10.5628	10.1951	10.1083	25.332	34.5322	12.5359	1.7306	10.9953	32.9916	1.08634	1.93818	1.46187
CGI_10000052	0.239015	0.216411	0	3.57446	12.3377	25.431	69.1527	45.2748	22.0992	-0.0226038	21.8602	45.0358	-0.143326	6.67407	1.03472
CGI_10000053	0	0.0847077	0	0	0.0412514	0.0276315	0.164413	2.22509	0.0466592	0.0847077	0.0466592	2.22509	0	-0.860331	5.57556
CGI_10000054	0	0	0	0	0	0	0	0	0	0	0	0	0	0	0
CGI_10000055	2878.77	1889.7	2349.57	2775.63	3209.79	3067.37	2187.68	1594.89	2718.01	-989.065	-160.762	-1283.88	-0.607292	0.524389	-0.769092
CGI_10000056	17.2888	18.8735	33.2689	23.2609	15.319	7.75978	11.2547	13.7334	18.1727	1.58472	0.883891	-3.5554	0.126526	-0.0545917	-0.404084
CGI_10000057	17.8354	21.3263	101.251	15.6848	6.51403	9.01395	10.0017	6.60154	28.4931	3.49089	10.6577	-11.2339	0.257889	0.417977	-2.10974
CGI_10000058	17.6452	17.7994	27.8236	11.0169	7.15406	9.27407	6.13929	4.55782	12.2816	0.15418	-5.36364	-13.0874	0.0125512	-0.535333	-1.43008
CGI_10000059	8.54268	9.50949	13.4666	10.0154	5.4229	2.26485	1.89273	3.46752	6.61249	0.966812	-1.93019	-5.07516	0.154679	-0.524174	-0.93129
CGI_10000060	0	0.0645304	0	0.0238756	0.299972	3.91573	35.6587	29.11	7.97965	0.0645304	7.97965	29.11	0	6.9502	1.86712
CGI_10000061	2.30517	0	0.110502	0.0761856	0	0	2.44807	20.7409	0.526951	-2.30517	-1.77822	18.4357	#NUM!	0	5.29867
CGI_10000062	0	0	0	0	0	0	0.0931631	11.4396	0.0186326	0	0.0186326	11.4396	0	0	9.262
CGI_10000063	49.9334	50.6059	49.5931	30.2199	33.0591	36.198	43.5488	60.1073	38.5238	0.672525	-11.4096	10.1739	0.0193012	-0.393556	0.64179
CGI_10000064	1.72888	1.85395	0.622847	0.279601	0.629688	0.0881138	0.306528	0	0.385355	0.125077	-1.34352	-1.72888	0.10077	-2.26634	#NUM!
CGI_10000066	8.64438	1.93365	2.37755	3.83875	18.9563	52.1311	73.2822	620.408	30.1172	-6.71073	21.4728	611.763	-2.16044	3.96119	4.36456
CGI_10000067	0.447123	0	0.0857346	0.276041	9.08922	98.2063	170.508	130.007	55.6331	-0.447123	55.186	129.56	#NUM!	0	1.22457
CGI_10000068	35619.3	33987.5	22842.4	31737.3	27958.4	20046.5	16939.7	887.856	23904.9	-1631.84	-11714.5	-34731.5	-0.0676565	-0.5077	-4.75083
CGI_10000069	0	0	0	0.0451099	0	0	0.17207	4.20133	0.0434359	0	0.0434359	4.20133	0	0	6.59581
CGI_10000070	61.9666	51.198	48.7809	19.9921	9.77055	9.36357	11.3188	10.3417	19.8452	-10.7685	-42.1214	-51.6248	-0.275402	-1.3673	-0.940312
CGI_10000071	29.6379	59.7733	54.7823	58.3058	67.2146	90.9978	77.3868	47.2518	69.7375	30.1355	40.0996	17.614	1.01206	0.222432	-0.561563
CGI_10000072	24.6272	25.9189	32.247	66.7294	86.7654	77.9064	62.0421	69.0905	65.1381	1.29176	40.5109	44.4634	0.0737553	1.3295	0.0849874
CGI_10000073	0.748972	0.572387	0.512448	0.30554	0.251888	1.59129	16.6788	26.2463	3.868	-0.176585	3.11903	25.4974	-0.387921	2.75652	2.76246
CGI_10000074	6.98907	18.4125	12.3054	8.7553	10.9202	11.1319	11.1106	14.2841	10.8447	11.4234	3.8556	7.29498	1.39751	-0.763696	0.397419
CGI_10000075	593.005	309.84	453.278	1362.58	1492.44	1429.43	2579.26	1455.68	1463.4	-283.164	870.392	862.68	-0.936518	2.23972	-0.007623
CGI_10000076	188.661	342.286	284.217	132.893	71.3003	37.0578	15.0465	10.9598	108.103	153.625	-80.558	-177.701	0.859405	-1.66279	-3.30212
CGI_10000077	161.265	86.4702	77.4068	67.3571	92.3328	175.872	446.052	1654.09	171.804	-74.7947	10.5391	1492.82	-0.899158	0.990489	3.2672
CGI_10000078	15.3241	5.88903	10.4526	29.9743	32.6706	54.5972	85.6304	117.97	42.665	-9.4351	27.3409	102.646	-1.3797	2.85695	1.4673
CGI_10000079	35478.9	32244	21826.6	29509.3	27351.7	19570.7	17634.5	728.943	23178.6	-3234.9	-12300.4	-34750	-0.13793	-0.476241	-4.99084
CGI_10000080	0.518663	0	1.01267	9.29434	7.26937	5.0874	16.4404	38.3161	7.82084	-0.518663	7.30217	37.7974	#NUM!	0	2.29256
CGI_10000081	3.20822	3.85597	3.52337	1.23452	0.854371	0.374171	0.745611	1.51927	1.34641	0.647747	-1.86181	-1.68895	0.265319	-1.51798	0.174264
CGI_10000082	53.0062	74.5612	93.0275	63.9923	52.6604	39.1762	49.3582	88.5297	59.6429	21.555	6.63673	35.5235	0.492264	-0.322074	0.569811
CGI_10000083	0	0	0	2.11231	3.74753	2.45566	7.65798	6.78939	3.1947	0	3.1947	6.78939	0	0	1.0876
CGI_10000084	22.8366	19.0317	25.7278	24.9696	30.7824	31.8939	34.627	32.26	29.6001	-3.80491	6.76348	9.42336	-0.262943	0.637196	0.124144
CGI_10000085	491.129	69.2031	60.9794	110.719	204.6	425.061	1038.28	3606.61	367.928	-421.926	-123.201	3115.48	-2.82719	2.41051	3.29315
CGI_10000086	25.5279	23.1185	33.5523	24.561	21.058	13.4581	23.2827	21.1076	23.1824	-2.40948	-2.3455	-4.42031	-0.143032	0.00398704	-0.135268
CGI_10000087	0	0.0406646	0.163953	0.617198	1.30509	2.70948	4.86299	21.6953	1.93174	0.0406646	1.93174	21.6953	0	5.56999	3.48941
CGI_10000088	0	0.127953	0.0523432	0.0441071	0	0	0	1.29272	0.0192901	0.127953	0.0192901	1.29272	0	-2.72969	6.0664
CGI_10000090	8.36132	10.1327	13.8925	14.8929	16.6916	16.9285	13.0853	18.8079	15.0982	1.77133	6.73683	10.4466	0.27721	0.57536	0.316965
CGI_10000091	0.947948	0.304367	5.46752	14.1773	27.3895	28.0676	42.8472	77.8532	23.5898	-0.643581	22.6419	76.9053	-1.63899	6.27621	1.72259
CGI_10000092	7.40947	5.25655	30.995	109.423	132.536	104.109	140.423	26.9476	103.497	-2.15292	96.0877	19.5381	-0.495253	4.29933	-1.94136
CGI_10000093	72.1826	12.5317	17.4163	23.592	32.8134	36.4445	38.6426	51.8397	29.7818	-59.6509	-42.4008	-20.3429	-2.52607	1.24885	0.799627
CGI_10000094	0.960487	0.854274	3.48271	3.98261	13.2587	26.5685	24.2584	23.6519	14.3102	-0.106213	13.3497	22.6914	-0.169067	4.0662	0.724914
CGI_10000095	0	0	5.23272	93.3045	78.6386	118.403	128.447	44.4199	84.8053	0	84.8053	44.4199	0	0	-0.932948
CGI_10000096	1.46515	0.521252	1.33325	52.4922	174.721	455.233	733.815	351.633	283.519	-0.943897	282.054	350.168	-1.491	9.08725	0.310627
CGI_10000097	217.762	131.188	161.536	115.113	127.274	72.1334	45.0611	55.6248	104.224	-86.5746	-113.539	-162.137	-0.731123	-0.331949	-0.905881
CGI_10000098	85.4268	109.653	68.8938	30.244	39.0292	20.9497	17.9061	20.2272	35.4046	24.2264	-50.0223	-65.1996	0.360187	-1.63094	-0.807639
CGI_10000100	77.7994	208.216	202.575	72.5156	8.86909	8.08871	7.99258	9.04901	60.0082	130.417	-17.7912	-68.7504	1.42025	-1.79485	-2.72933
CGI_10000101	12.3655	36.6582	35.6028	12.4931	4.92599	2.2801	2.1447	1.30128	11.4893	24.2927	-0.876138	-11.0642	1.56782	-1.67384	-3.1423
CGI_10000102	7.37935	13.9897	13.338	4.3987	3.79566	3.4713	4.26755	3.59438	5.85424	6.61032	-1.52511	-3.78497	0.922797	-1.25681	-0.703738
CGI_10000103	23844.5	19740.5	13972.7	20877.1	17155.6	13330.4	11156.8	498.789	15298.5	-4104.06	-8546.01	-23345.7	-0.272502	-0.367765	-4.93882
CGI_10000104	35478.9	32244	21826.6	29509.3	27351.7	19570.7	17634.5	728.943	23178.6	-3234.9	-12300.4	-34750	-0.13793	-0.476241	-4.99084
CGI_10000105	15074.9	12037.3	8680.12	11715.9	10286.3	7755.17	7233.51	285.808	9134.2	-3037.6	-5940.7	-14789.1	-0.324637	-0.398162	-4.99816
CGI_10000106	0	0	0	0	0.0970421	2.2744	10.1718	12.4821	2.50864	0	2.50864	12.4821	0	0	2.31488
CGI_10000107	0.781904	0.235986	0.231713	0.448385	0.112645	0.126534	3.87112	20.4886	0.958079	-0.545918	0.176175	19.7067	-1.72829	2.02144	4.41853
CGI_10000109	830.671	675.174	843.15	1208.68	1554.74	1299.72	591.87	333.884	1099.63	-155.497	268.962	-496.787	-0.299017	0.70369	-1.7196
CGI_10000110	7.89842	3.50291	2.67569	1.73031	0.929527	1.2492	1.80833	0.498713	1.67861	-4.39551	-6.21981	-7.39971	-1.17301	-1.06129	-1.75099
CGI_10000111	6.5746	5.63382	4.59707	1.25771	1.29844	1.06902	2.43976	2.7675	2.1324	-0.94078	-4.4422	-3.8071	-0.22279	-1.40163	0.376107
CGI_10000112	30.3514	51.0416	59.205	43.6481	39.2084	20.521	15.7099	18.1938	35.6585	20.6903	5.3071	-12.1576	0.749912	-0.517429	-0.9708
CGI_10000113	6.86062	3.82935	4.78391	16.2253	22.3031	26.0149	45.6495	18.4537	22.9953	-3.03127	16.1347	11.5931	-0.841239	2.58617	-0.317432
CGI_10000116	0	0.612714	0.567993	0.141627	0	0.168263	0.832984	1.88935	0.342173	0.612714	0.342173	1.88935	0	-0.840488	2.46509
CGI_10000117	0	0.25063	0	0	0	0	0	0	0	0.25063	0	0	0	#NUM!	0
CGI_10000118	26035.3	28237.4	15708	25201.6	22431.1	15268.6	11550.2	621.483	18031.9	2202.1	-8003.42	-25413.8	0.117138	-0.647057	-4.85869
CGI_10000119	28999.6	34113.5	19427.2	29887.7	26066.1	19047	15687.3	887.07	22023	5113.94	-6976.56	-28112.5	0.234311	-0.631331	-4.63382
CGI_10000120	0.287348	0.125486	1.29738	5.43432	5.18136	5.62965	13.5028	58.9206	6.20911	-0.161862	5.92176	58.6333	-1.19528	5.62879	3.24632
CGI_10000121	5.25228	17.0994	18.1629	24.4768	43.3013	32.2833	30.546	42.9051	29.7541	11.8471	24.5018	37.6528	1.70293	0.79914	0.528062
CGI_10000122	31.555	52.0731	60.7169	36.1495	35.2444	52.5692	48.4419	62.5204	46.6244	20.5181	15.0693	30.9654	0.722669	-0.159454	0.423244
CGI_10000123	0	0	0	0	1.97596	2.984	4.94354	23.7146	1.9807	0	1.9807	23.7146	0	0	3.5817
CGI_10000124	11.9467	8.72496	9.11253	8.37023	11.4438	24.2958	55.4507	39.4641	21.7346	-3.22177	9.78787	27.5174	-0.453395	1.31677	0.860549
CGI_10000125	26.2359	88.5482	103.298	116.867	123.397	97.6905	68.0368	67.4727	101.858	62.3123	75.622	41.2369	1.75492	0.202023	-0.594181
CGI_10000126	1.86906	0.204056	8.25977	16.9598	25	25.8977	41.9969	21.2425	23.6228	-1.665	21.7538	19.3734	-3.19528	6.85507	-0.153229
CGI_10000127	4.1493	5.26691	4.6293	5.46962	4.98406	2.63978	2.53388	0	4.05133	1.11761	-0.0979753	-4.1493	0.344088	-0.378563	#NUM!
CGI_10000128	0	0	0.0588474	0.0902963	0	0	0.103822	0.29067	0.0505931	0	0.0505931	0.29067	0	0	2.52237
CGI_10000129	35.538	63.9964	69.6026	32.5906	15.7171	8.47606	13.0988	21.8325	27.897	28.4584	-7.64097	-13.7055	0.848628	-1.19788	-0.353632
CGI_10000130	31.8656	12.1403	7.32182	12.9433	27.0568	23.9352	23.1893	23.1168	18.8893	-19.7253	-12.9763	-8.74876	-1.3922	0.637767	0.291374
CGI_10000131	21.075	20.2584	14.2897	7.42668	10.8794	10.4729	9.1955	7.77676	10.4528	-0.816543	-10.6221	-13.2982	-0.0570085	-0.954626	-0.426654
CGI_10000132	0.454967	0	0	0.0300733	0.641831	26.4444	69.5923	105.572	19.3417	-0.454967	18.8868	105.117	#NUM!	0	2.44844
CGI_10000133	0	0.711534	0.246596	0.254648	0	0.163824	0	18.6073	0.133014	0.711534	0.133014	18.6073	0	-2.41936	7.12815
CGI_10000134	0.471512	1.39127	0.702765	0.50622	0	0	0.061317	82.8396	0.25406	0.919755	-0.217451	82.3681	1.56103	-2.45316	8.349
CGI_10000135	3.42513	3.94027	6.15848	5.86393	6.12369	6.23447	8.53873	8.8051	6.58386	0.515137	3.15873	5.37997	0.202135	0.74064	0.419406
CGI_10000136	0	0	0.390008	16.2976	84.6124	53.2058	33.2324	219.61	37.5476	0	37.5476	219.61	0	0	2.54815
CGI_10000137	395.527	625.414	742.565	537.316	325.588	133.279	47.334	21.2043	357.216	229.887	-38.3108	-374.323	0.661035	-0.808013	-4.07437
CGI_10000138	56.9377	53.1201	57.3554	42.6413	36.7002	31.247	25.8509	59.6028	38.759	-3.81759	-18.1787	2.66516	-0.100126	-0.454727	0.62085
CGI_10000139	107.279	59.2246	81.0874	85.711	107.384	42.0032	36.0434	47.0239	70.4458	-48.0544	-36.8332	-60.2551	-0.857099	0.250318	-0.583119
CGI_10000140	0	0.527359	0.198641	0	0	0	0	0	0.0397281	0.527359	0.0397281	0	0	-3.73055	#NUM!
CGI_10000141	0	0	0	0	0	0	0	0	0	0	0	0	0	0	0
CGI_10000142	35478.9	32244	21826.8	29509.3	27351.7	19570.7	17634.5	728.943	23178.6	-3234.9	-12300.3	-34750	-0.13793	-0.476239	-4.99084
CGI_10000143	12207.4	9711.46	6876.23	9400.36	8281.33	6227.32	5791.55	233.495	7315.36	-2495.98	-4892.08	-11973.9	-0.330001	-0.40876	-4.96947
CGI_10000144	0	0.0799707	0.0862518	0.110419	0.0389445	0.264888	1.14969	19.3907	0.330038	0.0799707	0.330038	19.3907	0	2.04509	5.87659
CGI_10000145	0	0	1.05304	2.74165	37.1402	24.2307	21.6095	30.5522	17.355	0	17.355	30.5522	0	0	0.815927
CGI_10000146	0	0	0	0	0	0	0	0	0	0	0	0	0	0	0
CGI_10000147	173.961	140.842	113.642	126.882	155.591	268.596	686.341	2288.04	270.21	-33.1199	96.249	2114.08	-0.304694	0.94001	3.08196
CGI_10000148	1.03046	0	0.976014	1.30782	11.046	7.21987	4.76091	1.30128	5.06212	-1.03046	4.03166	0.270821	#NUM!	0	-1.95981
CGI_10000149	2.32237	0	1.02562	3.67453	7.40991	13.8902	12.9408	5.86546	7.78821	-2.32237	5.46583	3.54309	#NUM!	0	-0.409047
CGI_10000150	12980.7	10727	7594.24	10073.9	9009.72	6597.91	6152.2	248.168	7885.59	-2253.75	-5095.13	-12732.5	-0.275127	-0.443952	-4.98983
CGI_10000151	31703.4	29118.4	19637.7	26394.2	24347.1	17318	15784.9	664.575	20696.4	-2585.06	-11007	-31038.8	-0.122709	-0.492549	-4.9608
CGI_10000152	25667.4	21686.2	14821.8	21702.8	17799.9	13434.1	11810.3	586.833	15913.8	-3981.19	-9753.67	-25080.6	-0.243159	-0.446505	-4.76118
CGI_10000153	0.563764	0	0	0	0	0	0.0454769	894.363	0.00909538	-0.563764	-0.554669	893.799	#NUM!	0	16.5854
CGI_10000154	40952.6	42689.6	26701.9	39839.8	32779.3	23569.5	19797.5	1083.09	28537.6	1736.95	-12415	-39869.5	0.0599277	-0.581019	-4.71964
CGI_10000155	25090.3	23064.7	15044.1	20792.2	19609.9	13281.6	12514.7	590.092	16248.5	-2025.63	-8841.79	-24500.2	-0.121445	-0.505377	-4.78322
CGI_10000156	0	0.125426	0.159652	0.438018	0.892256	1.54845	3.78621	19.2067	1.36492	0.125426	1.36492	19.2067	0	3.4439	3.81473
CGI_10000157	63.1598	57.5435	56.808	37.7238	42.0643	54.0222	46.0563	48.727	47.3349	-5.61626	-15.8248	-14.4327	-0.134353	-0.281747	0.0418174
CGI_10000163	13.337	10.1343	13.3968	5.93174	4.01862	4.26222	7.72499	14.5966	7.06688	-3.20274	-6.27017	1.25956	-0.396191	-0.520102	1.04649
CGI_10000164	0	0	0.153003	0.96146	1.43771	0.509393	1.47463	3.02297	0.907239	0	0.907239	3.02297	0	0	1.73641
CGI_10000165	2.86698	2.6042	3.40304	4.18374	6.02634	3.72372	2.88831	6.66496	4.04503	-0.262786	1.17805	3.79798	-0.138695	0.635312	0.720446
CGI_10000166	5.71147	4.49227	4.78175	4.82203	5.86235	2.97387	2.42927	4.2398	4.17385	-1.21919	-1.53761	-1.47167	-0.346415	-0.106066	0.0226161
CGI_10000167	0.484732	0.454413	0.0929459	0.506174	0	0	0	47.2868	0.119824	-0.0303187	-0.364908	46.8021	-0.0931822	-1.92309	8.62438
CGI_10000168	0	0.178348	0.0783088	0.491904	3.03043	24.499	15.0636	385.25	8.63264	0.178348	8.63264	385.25	0	5.59704	5.47985
CGI_10000169	0.864438	0.377503	1.03977	0	0	0.437483	0.424439	3.27488	0.380339	-0.486935	-0.484099	2.41044	-1.19528	0.0107981	3.10608
CGI_10000170	43.8869	175.116	151.606	73.7892	22.1466	27.0621	20.6148	41.5658	59.0438	131.23	15.157	-2.32108	1.99645	-1.56846	-0.50639
CGI_10000171	29.0451	85.1053	85.3367	38.4951	11.2723	10.5867	10.0926	17.2914	31.1567	56.0602	2.11156	-11.7538	1.55095	-1.44971	-0.84949
CGI_10000172	12.5391	34.7949	39.1863	18.4977	13.5879	16.3062	21.0769	4.31852	21.731	22.2558	9.19192	-8.22058	1.47244	-0.67912	-2.33115
CGI_10000173	10.609	25.0061	27.6793	17.0369	13.3785	15.6442	18.3371	5.58218	18.4152	14.3971	7.80621	-5.02683	1.23699	-0.441381	-1.722
CGI_10000174	363.064	75.8094	60.0631	87.7588	172.756	424.689	850.532	3221.73	319.16	-287.255	-43.9041	2858.66	-2.25978	2.07383	3.33548
CGI_10000175	66.7427	70.7866	64.7271	32.2788	25.1337	24.2268	18.0866	17.136	32.8906	4.04395	-33.852	-49.6067	0.0848674	-1.1058	-0.940646
CGI_10000176	1.93893	2.19445	2.3322	2.62182	2.31403	1.43882	0.922881	0.688643	1.92595	0.255525	-0.0129773	-1.25028	0.178602	-0.188291	-1.48374
CGI_10000178	0	0	0	0	0	0.16566	0	0	0.033132	0	0.033132	0	0	0	#NUM!
CGI_10000180	11.6767	20.2974	19.7446	48.291	59.8664	58.2302	49.7147	61.9827	47.1694	8.62065	35.4927	50.306	0.797659	1.21656	0.394015
CGI_10000181	35.3425	28.4216	32.8613	26.9679	31.5633	34.645	41.5402	24.3442	33.5156	-6.92096	-1.82696	-10.9983	-0.314419	0.237845	-0.461251
CGI_10000183	0	0.162644	0.213369	0.14963	0.0523747	0.0982806	0.959841	1.60683	0.294699	0.162644	0.294699	1.60683	0	0.857529	2.44691
CGI_10000184	0	0	0.58615	0.489112	0.244948	0.0619859	0.0866636	0	0.293772	0	0.293772	0	0	0	#NUM!
CGI_10000185	0	0	0.165232	0.711928	0.58816	0.347004	0.152417	0	0.392948	0	0.392948	0	0	0	#NUM!
CGI_10000186	0.774124	0	0.688224	1.00133	1.18042	2.09296	2.17554	20.5291	1.42769	-0.774124	0.653571	19.755	#NUM!	0	3.84591
CGI_10000187	0	0	0.0652253	0.259865	0.96993	1.55831	5.00928	25.417	1.57252	0	1.57252	25.417	0	0	4.01464
CGI_10000188	1.18416	1.50104	0.602753	0.247098	0.523314	0.318697	0.308828	0.672921	0.400138	0.316883	-0.784024	-0.511241	0.342101	-1.9074	0.749938
CGI_10000189	0	0	0.0920853	5.78613	17.0487	84.218	175.289	38.6618	56.4867	0	56.4867	38.6618	0	0	-0.547003
CGI_10000190	0	0	0.0861986	0.177761	0.235026	0.429084	0.496945	1.6939	0.285003	0	0.285003	1.6939	0	0	2.5713
CGI_10000191	7.51167	4.957	5.57453	11.1045	8.5189	7.29973	7.24092	9.82464	7.94773	-2.55467	0.436056	2.31297	-0.599667	0.681076	0.305862
CGI_10000192	2.80358	1.91132	3.60035	1.85523	1.66107	2.70318	3.88748	4.86806	2.74146	-0.892267	-0.0621244	2.06448	-0.552705	0.520377	0.828405
CGI_10000194	244.003	95.4092	91.9557	87.9678	107.939	194.052	428.61	1485.17	182.105	-148.594	-61.8983	1241.17	-1.3547	0.93257	3.02779
CGI_10000195	21.5055	16.2713	16.6275	10.9823	12.0107	10.5218	23.3739	37.1419	14.7032	-5.23427	-6.8023	15.6364	-0.402382	-0.146193	1.33692
CGI_10000196	0.509742	0.879663	0.610922	0.659578	0.705516	0.328697	1.03667	2.05183	0.668277	0.36992	0.158535	1.54209	0.787182	-0.396504	1.61839
CGI_10000197	0	0	0	0	0	0	0.20107	0	0.0402139	0	0.0402139	0	0	0	#NUM!
CGI_10000198	19.8939	50.7301	35.4474	27.8323	24.3016	25.8911	14.1724	19.5147	25.529	30.8362	5.63505	-0.379223	1.35051	-0.990706	-0.387574
CGI_10000199	15.0248	16.0528	17.3402	18.3466	19.4141	17.9086	14.4895	13.4504	17.4998	1.02807	2.47504	-1.57436	0.0954855	0.124511	-0.379689
CGI_10000200	0	0	0	0	0	0	0.117801	0	0.0235603	0	0.0235603	0	0	0	#NUM!
CGI_10000201	0.836553	0.392114	1.63334	1.21781	3.87774	7.43868	3.90434	2.77308	3.61438	-0.444439	2.77783	1.93653	-1.09318	3.2044	-0.382257
CGI_10000202	0	0	0.123298	0.0634875	0.0896904	0	0	0	0.0552952	0	0.0552952	0	0	0	#NUM!
CGI_10000203	15330.2	12232.3	8821.51	11886	10441.6	7852.66	7321.17	292.825	9264.58	-3097.86	-6065.61	-15037.4	-0.325676	-0.400902	-4.98361
CGI_10000204	25090.3	23064.7	15044.1	20792.2	19609.9	13281.6	12514.7	590.092	16248.5	-2025.63	-8841.79	-24500.2	-0.121445	-0.505377	-4.78322
CGI_10000205	40952.6	42689.6	26701.9	39839.8	32779.3	23569.5	19797.5	1083.09	28537.6	1736.95	-12415	-39869.5	0.0599277	-0.581019	-4.71964
CGI_10000206	0	0	0	0.119719	0.978729	0.804098	1.34893	4.91232	0.650295	0	0.650295	4.91232	0	0	2.91724
CGI_10000207	40952.6	42689.6	26701.9	39839.8	32779.3	23569.5	19797.5	1083.09	28537.6	1736.95	-12415	-39869.5	0.0599277	-0.581019	-4.71964
CGI_10000208	22077	23493.5	13123.6	21159.7	18838.9	12701.3	9618.44	527.702	15088.4	1416.5	-6988.57	-21549.3	0.0897178	-0.63882	-4.83757
CGI_10000209	7.22727	11.8016	19.8543	13.8959	21.9488	25.9787	20.8408	19.7298	20.5037	4.57431	13.2764	12.5025	0.707457	0.796905	-0.0555083
CGI_10000210	6.2014	6.873	5.98994	1.7454	1.58115	1.35847	2.26182	1.86882	2.58736	0.671597	-3.61405	-4.33259	0.148345	-1.40946	-0.469353
CGI_10000211	0.673588	0.441237	2.48937	0.996009	0.453071	0.403901	0.806726	1.91389	1.02982	-0.232351	0.356227	1.2403	-0.610313	1.22276	0.894123
CGI_10000212	0	0	0	0.0889246	0	0.150533	0.0333372	1.29956	0.0545589	0	0.0545589	1.29956	0	0	4.57406
CGI_10000213	0	0	0	0.0416009	0	0	0.395232	2.91821	0.0873665	0	0.0873665	2.91821	0	0	5.06186
CGI_10000214	0.59961	0.533304	1.00866	0.13665	0	0.103907	0.101898	0	0.270224	-0.0663063	-0.329387	-0.59961	-0.169067	-0.980805	#NUM!
CGI_10000215	7.72203	9.17021	11.5094	12.8396	14.5512	15.148	11.5445	14.9929	13.1185	1.44818	5.39651	7.27091	0.247975	0.51658	0.192676
CGI_10000216	0	0	0	0.0218238	0.0308311	0.161998	0.196765	3.45398	0.0822837	0	0.0822837	3.45398	0	0	5.39151
CGI_10000217	1.54825	1.20801	3.92706	34.9612	78.0835	62.6794	59.36	56.8216	47.8022	-0.34024	46.254	55.2734	-0.358007	5.30638	0.249361
CGI_10000218	4.86246	4.413	6.00697	23.0408	59.3202	21.2208	7.18267	2.76318	23.3543	-0.449465	18.4918	-2.09928	-0.139928	2.40386	-3.07929
CGI_10000219	4.64474	9.5739	11.2547	36.165	41.7712	71.5007	45.312	34.4596	41.2007	4.92916	36.556	29.8148	1.04351	2.10549	-0.257765
CGI_10000220	22.5321	28.4711	30.7929	15.6124	6.83188	19.3028	69.1501	81.3351	28.338	5.93901	5.80596	58.8031	0.337517	-0.00675769	1.52114
CGI_10000223	357.192	496.78	517.949	323.217	239.525	148.729	92.2239	86.1973	264.329	139.588	-92.8635	-270.995	0.475906	-0.910273	-1.61662
CGI_10000224	68.2906	79.429	75.8881	62.1954	44.3108	79.3624	108.819	150.644	74.1151	11.1383	5.82451	82.3539	0.217978	-0.0998971	1.02331
CGI_10000225	0	0	0	0.105558	0	0.056528	0.170532	1.2358	0.0665235	0	0.0665235	1.2358	0	0	4.21544
CGI_10000226	3.51636	0	0.222208	0.174323	0.100332	0.631263	1.1149	12.9052	0.448605	-3.51636	-3.06775	9.38889	#NUM!	0	4.84637
CGI_10000227	0	0	0	0.399064	0.543738	1.07944	4.37867	0	1.28018	0	1.28018	0	0	0	#NUM!
CGI_10000228	5.84958	3.7262	9.28633	12.0032	21.8628	20.6076	27.0824	6.27891	18.1685	-2.12338	12.3189	0.429324	-0.650628	2.28566	-1.53285
CGI_10000229	0.0943023	0	3.21391	5.17193	6.89611	7.28434	11.84	31.4388	6.88126	-0.0943023	6.78696	31.3445	#NUM!	0	2.1918
CGI_10000231	0.669242	0	0	0	0.0763815	0.324907	23.8654	94.7602	4.85333	-0.669242	4.18409	94.091	#NUM!	0	4.28724
CGI_10000232	0	0	0	0	0	0	0	15.0211	0	0	0	15.0211	0	0	0
CGI_10000235	11.7878	12.6738	15.0554	14.2504	18.3761	33.8538	43.8833	88.1985	25.0838	0.88598	13.296	76.4107	0.104552	0.98491	1.814
CGI_10000236	0	0	1.65436	4.25707	8.67186	9.06828	13.4734	25.3124	7.425	0	7.425	25.3124	0	0	1.76938
CGI_10000237	261.763	346.34	423.64	253.66	217.19	188.679	189.176	186.771	254.469	84.5774	-7.29357	-74.9922	0.40393	-0.444699	-0.446224
CGI_10000238	15330.2	12232.3	8821.72	11886	10441.6	7852.66	7321.17	292.825	9264.63	-3097.86	-6065.57	-15037.4	-0.325676	-0.400895	-4.98362
CGI_10000239	40952.6	42689.6	26701.9	39839.8	32779.3	23569.5	19797.5	1083.09	28537.6	1736.95	-12415	-39869.5	0.0599277	-0.581019	-4.71964
CGI_10000240	101.674	169.968	179.172	89.627	38.9621	20.4744	11.2985	4.28853	67.9067	68.2938	-33.7677	-97.3859	0.741309	-1.32364	-3.985
CGI_10000241	0	0	0	0.109619	0.246443	0.0646615	0.333917	26.1519	0.150928	0	0.150928	26.1519	0	0	7.43691
CGI_10000242	19.34	10.5419	14.3667	31.4018	44.4972	22.4615	17.7937	20.3986	26.1042	-8.79807	6.76422	1.05864	-0.875451	1.30815	-0.35581
CGI_10000243	0.700896	0	0.268789	0	0	0.121459	0.205179	1.99148	0.119085	-0.700896	-0.58181	1.29059	#NUM!	0	4.06377
CGI_10000244	0.406794	0	3.54931	4.46065	5.84075	11.2419	16.9368	31.015	8.40587	-0.406794	7.99907	30.6082	#NUM!	0	1.8835
CGI_10000245	0	0.427362	0.307082	0.129372	0	4.40581	37.3816	89.9047	8.44477	0.427362	8.44477	89.9047	0	4.30453	3.41227
CGI_10000246	0	0	0	0.033285	0	0.136279	2.1524	10.4923	0.464393	0	0.464393	10.4923	0	0	4.49785
CGI_10000247	7.46875	3.79233	2.51233	3.90308	5.69931	9.3637	11.9297	13.7545	6.68162	-3.67641	-0.78713	6.28575	-0.97778	0.817111	1.04163
CGI_10000248	0	0	0.0246779	0.272282	0.31689	0.86601	3.86881	7.43552	1.06973	0	1.06973	7.43552	0	0	2.79718
CGI_10000249	0.664952	0.580773	0.78242	0.518258	0.219587	0.384872	0.267698	0	0.434567	-0.084179	-0.230385	-0.664952	-0.195276	-0.418396	#NUM!
CGI_10000253	35478.9	32244	21826.8	29509.3	27351.7	19570.7	17634.5	728.943	23178.6	-3234.9	-12300.3	-34750	-0.13793	-0.476239	-4.99084
CGI_10000254	30888	32563.1	20266	30987.6	25148.8	18363.3	15093.7	797.856	21971.9	1675.09	-8916.19	-30090.2	0.0761912	-0.567583	-4.78339
CGI_10000258	3.41634	1.26045	2.88033	7.9377	24.0854	68.1206	58.5565	99.1289	32.3161	-2.15589	28.8998	95.7125	-1.43851	4.68024	1.61705
CGI_10000259	22.8212	19.3261	27.5284	42.8321	48.6372	39.4573	27.3377	24.8891	37.1585	-3.49508	14.3374	2.06792	-0.239823	0.943144	-0.57818
CGI_10000260	0	0	0	0	0	0	0	1.4448	0	0	0	1.4448	0	0	0
CGI_10000261	0	0	0.0650014	0	0	0	1.98915	41.7387	0.41083	0	0.41083	41.7387	0	0	6.6667
CGI_10000262	88.6874	85.5045	80.7792	22.4975	6.25287	5.05985	4.60062	4.12485	23.838	-3.18288	-64.8494	-84.5625	-0.0527285	-1.84274	-2.53085
CGI_10000263	59.335	57.0831	73.2145	78.9939	106.287	93.791	73.3197	106.106	85.1212	-2.25189	25.7861	46.7711	-0.0558194	0.576453	0.317918
CGI_10000264	0	0	0	0	0	0	0	0	0	0	0	0	0	0	0
CGI_10000265	1.92097	0	0	0	0	0	0.141371	22.7422	0.0282742	-1.92097	-1.8927	20.8212	#NUM!	0	9.65167
CGI_10000266	3.62301	17.958	20.6858	21.6697	26.8609	22.4382	23.3311	22.7556	22.9971	14.335	19.3741	19.1326	2.30936	0.356827	-0.0152315
CGI_10000267	7.22727	6.34451	6.06972	7.66014	11.851	12.9879	22.0562	17.7166	12.125	-0.882759	4.89772	10.4893	-0.187942	0.934402	0.547116
CGI_10000268	35.5488	14.7065	21.2935	44.5409	56.694	53.066	37.4595	38.6362	42.6108	-20.8424	7.06198	3.08742	-1.27335	1.53477	-0.141264
CGI_10000269	0	0	0.595922	2.84199	14.1106	183.924	48.5445	0.558218	50.0035	0	50.0035	0.558218	0	0	-6.48506
CGI_10000270	0	9.66406	893.707	1566.77	1076.45	294.723	39.7635	0	774.283	9.66406	774.283	0	0	6.32409	#NUM!
CGI_10000271	14.9524	17.5256	32.6065	33.8182	56.583	38.7083	38.7812	43.37	40.0994	2.57317	25.147	28.4176	0.229084	1.19412	0.113117
CGI_10000272	44.6501	89.6105	60.2119	89.2923	147.1	148.635	100.501	149.933	109.148	44.9604	64.4979	105.282	1.005	0.284547	0.458027
CGI_10000273	27.26	17.5407	24.4417	77.8375	135.855	184.921	148.856	199.235	114.382	-9.71928	87.1223	171.975	-0.636078	2.70509	0.800605
CGI_10000274	10.9834	11.5631	15.8919	38.9847	43.9997	79.7978	68.9339	129.454	49.5216	0.579664	38.5381	118.471	0.0741987	2.09853	1.38631
CGI_10000275	0	0	0.0868577	0	0	0	0.192475	1.71609	0.0558665	0	0.0558665	1.71609	0	0	4.941
CGI_10000276	59045.1	69195.5	39411.3	60765.5	52966.2	38665	31846.1	1724.98	44730.8	10150.3	-14314.3	-57320.1	0.22886	-0.629408	-4.69662
CGI_10000279	0.224529	0.105243	0	0	0	0.0343301	1.59583	18.7136	0.326033	-0.119287	0.101503	18.4891	-1.09318	1.63129	5.84293
CGI_10000280	0	0.119759	0	0.157738	0.168746	0.597386	7.16274	0.725959	1.61732	0.119759	1.61732	0.725959	0	3.7554	-1.15565
CGI_10000281	1.05134	0.634612	0.971372	5.42795	13.8297	30.9179	33.9662	33.5233	17.0226	-0.416732	15.9713	32.4719	-0.728288	4.74544	0.977708
CGI_10000282	46.9655	76.6525	88.1225	68.7132	55.4244	26.5374	22.6633	35.1985	52.2922	29.687	5.32662	-11.767	0.706731	-0.551739	-0.57108
CGI_10000283	1.62082	2.69914	1.77066	1.1447	0.356828	0.884627	6.03921	43.4945	2.0392	1.07832	0.418383	41.8737	0.735774	-0.404493	4.41475
CGI_10000284	7.37892	4.65799	9.59903	15.9294	20.3611	22.1321	31.2225	17.2184	19.8488	-2.72093	12.4699	9.83953	-0.663702	2.09127	-0.205098
CGI_10000285	3.27577	2.5241	6.39582	26.3858	42.6185	41.1841	67.8645	22.2347	36.8897	-0.75167	33.614	18.9589	-0.376065	3.86938	-0.730406
CGI_10000286	0	0.09763	0.198754	0.0591095	0.102062	0.206352	0.464215	11.6456	0.206099	0.09763	0.206099	11.6456	0	1.07794	5.8203
CGI_10000287	0	0.362852	0.148436	0.125424	0	0	0	0	0.0547719	0.362852	0.0547719	0	0	-2.72787	#NUM!
CGI_10000289	0	0.102722	1.37573	2.15311	3.30106	5.63896	9.13858	18.4351	4.32149	0.102722	4.32149	18.4351	0	5.39471	2.09286
CGI_10000290	27.928	22.9173	22.2908	14.797	5.41568	3.01042	9.85569	12.2808	11.0739	-5.01071	-16.8541	-15.6472	-0.285276	-1.04927	0.149239
CGI_10000291	21.1614	10.8419	9.6128	4.72347	2.81111	1.23157	3.08385	5.5018	4.29256	-10.3196	-16.8689	-15.6596	-0.964826	-1.3367	0.358065
CGI_10000292	0	0	0	0.0882142	0	0	0.154067	0.517086	0.0484561	0	0.0484561	0.517086	0	0	3.41565
CGI_10000293	25.0966	13.3579	22.2051	29.421	51.0782	32.9916	22.292	26.9385	31.5976	-11.7387	6.50098	1.84194	-0.9098	1.24212	-0.230142
CGI_10000294	0.748071	0.794206	0.821556	0.461838	0.607908	0.297253	1.28052	6.84891	0.693815	0.0461347	-0.0542563	6.10084	0.0863374	-0.194962	3.30325
CGI_10000295	1.39153	1.55236	2.49854	1.51249	0.940595	1.01702	0.852007	0.599063	1.36413	0.160827	-0.0274036	-0.792471	0.157788	-0.186483	-1.1872
CGI_10000296	0.389972	0	0.149552	1.29579	1.13823	0.508477	0.73493	1.10804	0.765396	-0.389972	0.375424	0.71807	#NUM!	0	0.533735
CGI_10000297	0	0.24355	0	0.180718	0.482073	0.289934	0.404752	0	0.271495	0.24355	0.271495	0	0	0.156708	#NUM!
CGI_10000298	0	0	0	0	0	0	0	0	0	0	0	0	0	0	0
CGI_10000299	0	0	0	0	0	0	0	0	0	0	0	0	0	0	0
CGI_10000300	0	0	0.0219344	0.0112943	0	0.0359473	0.294016	5.03149	0.0726383	0	0.0726383	5.03149	0	0	6.11411
CGI_10000301	0	0	0.0767074	0.210528	0.375554	0.670966	1.99351	8.60099	0.665454	0	0.665454	8.60099	0	0	3.69209
CGI_10000302	0.301548	0.131687	0.457335	0.412467	0.535984	0.156767	0.235547	0	0.35962	-0.169861	0.0580719	-0.301548	-1.19528	1.44936	#NUM!
CGI_10000303	0.58939	0	0.297961	0.190463	0.134536	2.6702	45.9742	244.5	9.85347	-0.58939	9.26408	243.91	#NUM!	0	4.63306
CGI_10000304	128.74	70.1965	98.6891	79.6759	89.2478	88.4799	140.697	291.669	99.3579	-58.5431	-29.3817	162.929	-0.874984	0.501235	1.55363
CGI_10000305	0	2.96109	161.353	127.211	63.1183	52.2678	10.2696	0.299532	82.844	2.96109	82.844	0.299532	0	4.8062	-8.11155
CGI_10000306	1.78849	2.14525	3.03048	1.81506	1.28028	1.47849	1.10498	0	1.74186	0.356759	-0.0466353	-1.78849	0.262403	-0.30052	#NUM!
CGI_10000307	42.0667	36.0412	27.5035	27.6625	27.1058	22.5122	22.7299	32.3715	25.5028	-6.02548	-16.5639	-9.69516	-0.223031	-0.498991	0.344069
CGI_10000308	0.389972	0.706184	0.46907	0.126193	0	0	0.108884	1.84674	0.14083	0.316212	-0.249143	1.45676	0.856674	-2.3261	3.71296
CGI_10000309	15.7026	5.20052	8.18715	8.02347	6.6923	6.74873	8.35584	10.3654	7.6015	-10.5021	-8.10114	-5.33719	-1.59428	0.547627	0.447426
CGI_10000310	0.0908341	0.243823	0.962752	3.49789	5.04428	6.6737	12.1409	7.57065	5.6639	0.152989	5.57306	7.47982	1.42453	4.53789	0.418622
CGI_10000311	0	0.0478565	0.270537	0.327209	0.7983	0.559377	0.442364	0.0966992	0.479557	0.0478565	0.479557	0.0966992	0	3.32492	-2.31013
CGI_10000312	0	0.574777	0.342709	0.491889	0.467208	1.01828	0.821729	0	0.628363	0.574777	0.628363	0	0	0.128597	#NUM!
CGI_10000313	7.09749	3.49527	13.0389	20.2589	25.3023	27.065	25.1696	24.8201	22.1669	-3.60222	15.0694	17.7227	-1.02191	2.66493	0.163102
CGI_10000314	0	0	0	0.0926581	0	0	0.207435	0.663827	0.0600187	0	0.0600187	0.663827	0	0	3.46732
CGI_10000315	1.28594	13.5838	18.1503	27.0204	27.6239	14.5773	15.3744	15.8331	20.5492	12.2979	19.2633	14.5472	3.40099	0.597194	-0.376142
CGI_10000316	0	0	0	0.298954	0.867228	3.61436	7.39859	4.9745	2.43583	0	2.43583	4.9745	0	0	1.03014
CGI_10000317	0.243504	0.816208	0.991876	1.03755	0.558557	0.546553	1.18715	3.92063	0.864337	0.572704	0.620833	3.67713	1.74499	0.082658	2.18142
CGI_10000318	0	0	0	0	0	0	0.0603443	0.236169	0.0120689	0	0.0120689	0.236169	0	0	4.29046
CGI_10000319	0	0	0	0.0235403	0	0.080866	0.302033	0.41396	0.0812879	0	0.0812879	0.41396	0	0	2.34838
CGI_10000320	0.557702	1.28919	0.777758	1.14017	1.969	1.39226	0.262696	0	1.10838	0.731487	0.550674	-0.557702	1.2089	-0.218016	#NUM!
CGI_10000321	52.1169	43.9617	43.7572	63.7225	72.1037	41.8456	40.0451	66.9215	52.2948	-8.15519	0.177963	14.8046	-0.245504	0.250422	0.355801
CGI_10000322	0	0	0	0	0	0	0.0165635	0	0.00331269	0	0.00331269	0	0	0	#NUM!
CGI_10000323	0	0	0	0	0	0	0	0.7224	0	0	0	0.7224	0	0	0
CGI_10000324	0	0	0	0	0	0	0.61147	5.08171	0.122294	0	0.122294	5.08171	0	0	5.37689
CGI_10000325	10.2798	21.9006	20.9419	13.1784	7.20031	5.31517	4.90893	3.54041	10.3089	11.6208	0.0291339	-6.73939	1.09115	-1.08707	-1.54191
CGI_10000326	3.19177	6.79969	6.67676	3.87424	1.27498	4.15009	12.3741	5.29019	5.67003	3.60792	2.47826	2.09842	1.09111	-0.262112	-0.100037
CGI_10000327	0	0	0.0753425	0	0	0	0.103044	0.372145	0.0356773	0	0.0356773	0.372145	0	0	3.38279
CGI_10000328	3.73811	6.63995	8.39802	3.57381	2.44613	2.03117	3.28517	2.21276	3.94686	2.90184	0.208746	-1.52535	0.828863	-0.750469	-0.834859
CGI_10000329	0	0	0	0	0	0	0.0458997	1.37729	0.00917993	0	0.00917993	1.37729	0	0	7.22913
CGI_10000330	0.471512	0	0.690424	1.41331	1.04187	3.22033	4.33542	4.46575	2.14027	-0.471512	1.66876	3.99423	#NUM!	0	1.06111
CGI_10000331	0	0	0.187073	0.0963259	0	0	0.0781713	0	0.072314	0	0.072314	0	0	0	#NUM!
CGI_10000332	3.15708	1.61899	3.13702	1.59115	2.59986	7.10097	5.90897	6.40737	4.0676	-1.53809	0.910518	3.2503	-0.963494	1.32908	0.655557
CGI_10000333	258.153	262.216	276.905	122.472	37.0158	16.7138	13.3418	15.0719	93.2896	4.06374	-164.863	-243.081	0.0225335	-1.49097	-2.62986
CGI_10000334	0	0.230141	0.150875	0.108412	0.0439029	0.855776	2.66721	12.8728	0.765236	0.230141	0.765236	12.8728	0	1.73339	4.07228
CGI_10000335	0	0	0	0	0	0	0	3.63876	0	0	0	3.63876	0	0	0
CGI_10000336	0.352832	0	0.799609	6.84581	10.5636	26.8685	25.2221	10.6935	14.0599	-0.352832	13.7071	10.3407	#NUM!	0	-0.394858
CGI_10000337	102.331	58.07	50.3759	58.5501	80.6702	183.158	221.789	233.667	118.909	-44.2607	16.5778	131.336	-0.817374	1.03399	0.974602
CGI_10000338	0	0	0	0.0808394	0.262418	1.26191	1.08438	36.0131	0.537909	0	0.537909	36.0131	0	0	6.06502
CGI_10000339	0.129021	0	0.0247393	0.146213	0.402891	0.55583	1.52776	7.57621	0.531487	-0.129021	0.402466	7.44719	#NUM!	0	3.83337
CGI_10000340	1.32143	0.464543	0.771704	0.451581	0.729973	1.07465	2.38934	5.00619	1.08345	-0.856891	-0.237983	3.68475	-1.50822	1.22175	2.20808
CGI_10000341	0	0.0767802	0.144054	0.286975	0.705278	0.790228	2.18895	14.9867	0.823097	0.0767802	0.823097	14.9867	0	3.42226	4.18648
CGI_10000342	0	0	0	0	0	0	0.0507032	1.25957	0.0101406	0	0.0101406	1.25957	0	0	6.95664
CGI_10000343	0	0	0	0	0	0	0	1.05264	0	0	0	1.05264	0	0	0
CGI_10000347	8.41075	11.0992	13.8799	21.1925	21.1174	29.8481	31.6433	27.4382	23.5362	2.6885	15.1255	19.0274	0.400156	1.08442	0.221301
CGI_10000348	0	0	0	0	0	0	0	1.10804	0	0	0	1.10804	0	0	0
CGI_10000349	104.217	134.646	171.417	142.129	112.204	64.2822	32.0532	31.6776	104.417	30.4289	0.199792	-72.5397	0.369578	-0.366815	-1.72082
CGI_10000350	0.0931172	0	3.07612	5.38095	5.81326	4.68635	6.77299	24.4293	5.14593	-0.0931172	5.05281	24.3362	#NUM!	0	2.24711
CGI_10000353	0	0	0.456544	2.73882	5.22966	15.9757	37.2781	12.6456	12.3358	0	12.3358	12.6456	0	0	0.0357845
CGI_10000354	0	0	0.193754	2.94846	7.1337	19.7051	39.7503	10.5264	13.9462	0	13.9462	10.5264	0	0	-0.405865
CGI_10000355	4.69655	6.56021	6.70999	9.95176	10.2291	13.6367	18.3948	32.2975	11.7845	1.86366	7.08793	27.601	0.48214	0.845073	1.45454
CGI_10000356	0.443302	0	1.39875	0.95108	1.57589	1.10964	1.2982	1.25957	1.26671	-0.443302	0.82341	0.816268	#NUM!	0	-0.00815786
CGI_10000357	0	0	0	0	0.41131	0	0.404806	1.80269	0.163223	0	0.163223	1.80269	0	0	3.46523
CGI_10000358	2.50966	7.41852	11.404	6.55671	3.83314	5.11133	8.2337	9.11156	7.02778	4.90886	4.51812	6.6019	1.56364	-0.078064	0.37463
CGI_10000359	0	0	0.0629444	0	0	0	0.037546	0.310906	0.0200981	0	0.0200981	0.310906	0	0	3.95135
CGI_10000360	62.9353	50.1111	61.5016	99.806	140.715	63.5684	31.1559	11.3822	79.3494	-12.8242	16.4141	-51.5531	-0.328739	0.663089	-2.80144
CGI_10000361	0	0	0	0	0	0	0	0	0	0	0	0	0	0	0
CGI_10000362	0	0.12865	0.200744	1.10494	2.0496	3.6802	7.88685	26.335	2.98447	0.12865	2.98447	26.335	0	4.53595	3.14144
CGI_10000364	0	0	0	0.104754	0.147989	0	0.156478	1.84212	0.0818444	0	0.0818444	1.84212	0	0	4.49234
CGI_10000365	0	0.299116	0.230355	0	0.14278	0.0572481	0.174497	0.625773	0.120976	0.299116	0.120976	0.625773	0	-1.30599	2.37092
CGI_10000366	0	0	0	0	0	0	0	0	0	0	0	0	0	0	0
CGI_10000367	0	0	0.106588	0.0278728	0.182247	0.162182	0.0208698	0.399376	0.0999519	0	0.0999519	0.399376	0	0	1.99844
CGI_10000368	0	0.434826	8.01198	11.1999	11.1202	10.4968	9.42454	2.72907	10.0507	0.434826	10.0507	2.72907	0	4.53071	-1.88082
CGI_10000369	84.3608	49.6975	52.3641	34.271	21.7712	20.3214	26.0467	26.6331	30.9549	-34.6634	-53.4059	-57.7278	-0.763401	-0.683005	-0.216949
CGI_10000370	96.414	185.292	206.953	100.953	36.892	14.4588	5.99444	4.14383	73.0501	88.8783	-23.3639	-92.2702	0.942489	-1.34284	-4.13985
CGI_10000371	5.36548	2.9341	4.86372	8.70356	10.1927	10.8404	9.97467	15.2451	8.91501	-2.43138	3.54953	9.87965	-0.87079	1.60332	0.77404
CGI_10000372	0.484732	0.227207	4.30958	11.5486	13.8842	11.0547	9.38793	19.282	10.037	-0.257525	9.55225	18.7973	-1.09318	5.46518	0.941929
CGI_10000373	0.596164	0.279438	0.685877	0.253951	0	0	0.0648121	0.564634	0.200928	-0.316726	-0.395236	-0.0315298	-1.09318	-0.475849	1.49064
CGI_10000374	9.92139	38.7881	46.7262	26.7658	24.4092	62.6018	82.8122	52.5655	48.663	28.8667	38.7416	42.6442	1.967	0.327214	0.111291
CGI_10000375	0	0.172902	0.752306	0.116489	0	0.0686103	0	0	0.187481	0.172902	0.187481	0	0	0.11679	#NUM!
CGI_10000376	0.954594	0.874507	1.73617	0.898525	1.05852	1.92158	1.25298	0	1.37356	-0.0800868	0.418962	-0.954594	-0.126417	0.651373	#NUM!
CGI_10000377	1.52548	11.7969	1004.73	1623.97	1054.75	336.78	41.7897	1.806	812.404	10.2715	810.879	0.280521	2.95108	6.10571	-8.81326
CGI_10000378	0.187243	3.01566	225.446	255.321	210.771	72.5575	8.76955	2.12808	154.573	2.82841	154.386	1.94084	4.00949	5.67967	-6.18259
CGI_10000379	1.66416	1.39454	1.07337	0.526049	0.676176	0.62881	0.534711	0.525382	0.687822	-0.269622	-0.976337	-1.13878	-0.255008	-1.01968	-0.388669
CGI_10000380	0.700896	1.53042	3.78778	23.7509	30.151	24.5357	33.6879	38.502	23.1827	0.829521	22.4818	37.8011	1.12665	3.92105	0.731886
CGI_10000381	17.6104	20.6373	21.4094	26.17	39.6394	58.7227	75.8471	94.5907	44.3577	3.02684	26.7473	76.9803	0.228822	1.10393	1.09251
CGI_10000383	1.43079	1.83284	2.86837	1.49997	1.19863	1.65214	1.15925	0	1.67567	0.402041	0.244879	-1.43079	0.357261	-0.129337	#NUM!
CGI_10000384	279.764	53.8124	46.2276	66.6243	107.559	206.609	545.535	2497.1	194.511	-225.951	-85.2527	2217.33	-2.3782	1.85384	3.68233
CGI_10000388	0	0	0	0	0	0	0.0885539	4.16298	0.0177108	0	0.0177108	4.16298	0	0	7.87685
CGI_10000389	0.316258	0	0.259121	0.0512401	0.136685	0.263148	0.429196	16.7738	0.227878	-0.316258	-0.0883797	16.4575	#NUM!	0	6.2018
CGI_10000390	13.7118	5.86127	8.32449	8.13462	9.21561	7.34852	5.78899	5.08171	7.76245	-7.85051	-5.94933	-8.63007	-1.22613	0.405299	-0.611197
CGI_10000391	2.89486	1.30282	0.904135	0.850654	0.599854	0.94372	2.07265	1.82784	1.0742	-1.59204	-1.82066	-1.06702	-1.15186	-0.278374	0.766875
CGI_10000392	0.172888	0.226502	0.220005	0.101734	0	0.180051	0.249757	0	0.150309	0.053614	-0.0225782	-0.172888	0.389687	-0.591587	#NUM!
CGI_10000393	1.24979	3.90055	1.38346	2.39764	1.55384	3.01143	2.90297	7.694	2.24987	2.65076	1.00008	6.44421	1.64199	-0.793839	1.77389
CGI_10000394	0	0	0	0	0	0	0.239824	3.27488	0.0479648	0	0.0479648	3.27488	0	0	6.09332
CGI_10000395	0	0.302002	0.217005	0.559611	0.157855	0.119839	0.171229	0	0.245108	0.302002	0.245108	0	0	-0.301143	#NUM!
CGI_10000396	0	0	0.135158	0.192546	0.176575	0.530051	0.309597	0	0.268785	0	0.268785	0	0	0	#NUM!
CGI_10000397	0	0.206026	0.360135	1.906	0.200663	0	0.0502735	0	0.503415	0.206026	0.503415	0	0	1.28892	#NUM!
CGI_10000398	0	0.279438	0.114313	1.67443	0	0	0	0	0.357748	0.279438	0.357748	0	0	0.356415	#NUM!
CGI_10000399	0	0	0.137175	2.6594	0.399543	0	0	0	0.639225	0	0.639225	0	0	0	#NUM!
CGI_10000400	0	0	0.0440054	0	0.0523856	0.192881	0.55997	0.434719	0.169848	0	0.169848	0.434719	0	0	1.35583
CGI_10000401	0	0	0	0.0205907	0.102869	5.01701	13.7723	0.147517	3.78255	0	3.78255	0.147517	0	0	-4.68041
CGI_10000402	0.818941	0.119211	7.91377	14.6506	38.6822	88.8833	138.215	384.195	57.669	-0.69973	56.8501	383.376	-2.78024	8.91813	2.73597
CGI_10000403	0.392926	0	0	0.231039	0.519023	0.177292	22.4372	20.8401	4.6729	-0.392926	4.27998	20.4472	#NUM!	0	2.15697
CGI_10000404	1.05312	0.468333	1.53293	6.0484	14.9877	15.214	17.3317	17.9537	11.0229	-0.58479	9.96982	16.9005	-1.16907	4.55683	0.703768
CGI_10000405	82.5928	46.7466	68.6682	58.5462	52.5854	50.9608	44.5349	43.3029	55.0591	-35.8462	-27.5336	-39.2898	-0.821155	0.236121	-0.346517
CGI_10000406	0	0	0.0591977	0.140854	0.0704711	0	0.115679	0.5848	0.0772402	0	0.0772402	0.5848	0	0	2.92052
CGI_10000407	0	0	0	0	0	0	0	0	0	0	0	0	0	0	0
CGI_10000408	0.487007	0	0.186765	0.0393444	0.377231	1.89736	15.628	150.829	3.62573	-0.487007	3.13872	150.342	#NUM!	0	5.3785
CGI_10000409	0	0	0.0879748	0	0	0	0	0.265531	0.017595	0	0.017595	0.265531	0	0	3.91564
CGI_10000410	0.332476	0.290387	0.991079	0.376632	0.599046	0.0576151	0.198547	0.629785	0.444584	-0.0420895	0.112108	0.297308	-0.195276	0.61448	0.502403
CGI_10000411	0.318198	0	0	0.0514132	0.0726327	0.169629	0.323702	0.904108	0.123475	-0.318198	-0.194723	0.58591	#NUM!	0	2.87227
CGI_10000412	1.20619	0.526748	5.69838	7.77447	6.75677	12.3161	25.698	101.674	11.6488	-0.679445	10.4426	100.467	-1.19528	4.46692	3.1257
CGI_10000413	1.12057	0.364919	1.83624	2.53722	3.22782	6.72587	11.5011	54.5813	5.16564	-0.755649	4.04507	53.4608	-1.61858	3.8233	3.40139
CGI_10000414	0.215213	0.302628	0.0412664	0.0697376	0	0	0.0260107	0	0.0274029	0.0874149	-0.18781	-0.215213	0.49178	-3.46514	#NUM!
CGI_10000415	0.317225	0	0.36221	1.669	1.17934	2.97168	2.59913	2.70403	1.75627	-0.317225	1.43905	2.3868	#NUM!	0	0.622596
CGI_10000416	0.345775	0.162074	0.241105	0.203468	0.157855	0.234913	0.248916	0.327488	0.217251	-0.183701	-0.128524	-0.0182873	-1.09318	0.422713	0.592076
CGI_10000417	0	0.0993428	0	0	0	0.05522	0.305701	18.3135	0.0721843	0.0993428	0.0721843	18.3135	0	-0.460731	7.987
CGI_10000418	43.3356	115.463	157.796	138.819	124.146	148.196	186.128	97.2769	151.017	72.1277	107.681	53.9412	1.41381	0.387277	-0.634543
CGI_10000419	0	0	0	0.0482953	0	0	0	0	0.00965906	0	0.00965906	0	0	0	#NUM!
CGI_10000420	0	0	0.055872	0	0	0	0	0	0.0111744	0	0.0111744	0	0	0	#NUM!
CGI_10000421	6.91551	1.85395	24.6135	133.88	426.999	348.035	236.516	227.058	234.009	-5.06155	227.093	220.143	-1.89923	6.97981	-0.043499
CGI_10000422	10.0386	38.9891	43.2141	9.61731	1.35962	1.19503	2.77407	1.05641	11.632	28.9504	1.5934	-8.98222	1.95751	-1.74497	-3.46086
CGI_10000423	3.45775	4.24428	2.98599	5.58572	7.58367	6.55044	6.12095	4.28254	5.76535	0.786531	2.3076	0.824783	0.295686	0.441888	-0.428944
CGI_10000424	0	0	0	0	0	0	0	0	0	0	0	0	0	0	0
CGI_10000425	21.5412	8.03775	8.53101	12.309	25.2949	22.1809	22.8288	44.3693	18.2289	-13.5035	-3.31231	22.8281	-1.42224	1.18137	1.28333
CGI_10000426	0.460624	0.32775	2.8458	6.11691	8.20836	14.1268	26.5536	43.1028	11.5703	-0.132874	11.1097	42.6421	-0.490995	5.14169	1.89736
CGI_10000427	0.174048	0.0760073	1.52616	2.59877	4.40203	5.92078	10.8522	15.4952	5.05999	-0.0980407	4.88594	15.3212	-1.19528	6.05685	1.61462
CGI_10000428	2.78851	1.00992	5.22076	3.96714	9.99943	8.93057	13.3621	10.5641	8.296	-1.77859	5.50749	7.77562	-1.46525	3.03817	0.348687
CGI_10000429	0	0	0	0.135167	0	0.434901	0.683406	2.37693	0.250695	0	0.250695	2.37693	0	0	3.24509
CGI_10000430	0.288146	0.77346	1.05986	0.525471	3.13174	8.06858	14.4078	15.5557	5.43869	0.485314	5.15055	15.2675	1.42453	2.81386	1.51611
CGI_10000433	0.810411	0.353909	1.18667	3.00087	4.56551	3.1251	5.28673	5.37285	3.43298	-0.456502	2.62257	4.56244	-1.19528	3.27801	0.646228
CGI_10000434	0.768389	0.360164	5.9609	93.9428	188.526	217.547	45.9718	9.46076	110.39	-0.408225	109.621	8.69237	-1.09318	8.25974	-3.54451
CGI_10000436	38.4195	38.6898	34.2316	11.4419	17.3498	9.04205	8.09249	7.27751	16.0315	0.270288	-22.3879	-31.142	0.0101141	-1.27104	-1.1394
CGI_10000437	0	0.136579	1.68644	2.80565	3.05517	2.8387	2.68449	0.551946	2.61409	0.136579	2.61409	0.551946	0	4.2585	-2.24371
CGI_10000438	49.6748	47.0548	50.8743	78.8767	85.6616	88.5847	32.5695	35.9776	67.3134	-2.61992	17.6386	-13.6972	-0.0781699	0.51655	-0.903796
CGI_10000439	0	0	0	0	0	0	0	0	0	0	0	0	0	0	0
CGI_10000440	3.31944	1.14036	0.998181	1.62897	4.20538	8.32533	104.683	133.222	23.9682	-2.17908	20.6487	129.903	-1.54145	4.39356	2.47464
CGI_10000441	4.15806	2.31248	6.60387	76.5657	114.185	283.866	112.822	436.72	118.809	-1.84558	114.65	432.562	-0.846469	5.68305	1.87807
CGI_10000443	0	0.333029	1.04036	0.699867	0.64872	0.246245	0.163113	0.672921	0.559662	0.333029	0.559662	0.672921	0	0.748909	0.265881
CGI_10000444	0.518663	0	0.162753	0.87682	0.816121	0.215781	0.420027	0.491232	0.4983	-0.518663	-0.0203624	-0.0274309	#NUM!	0	-0.0206115
CGI_10000445	0	0	0	0.588983	4.58303	6.32273	5.63664	2.39625	3.42628	0	3.42628	2.39625	0	0	-0.515862
CGI_10000446	0	0	0	0.0461724	0.0650502	0.118818	0.119383	2.96898	0.0698847	0	0.0698847	2.96898	0	0	5.40885
CGI_10000449	0	0	0	0	0	0	0	0	0	0	0	0	0	0	0
CGI_10000452	19.8681	3.49981	7.10574	38.4417	26.0376	11.2503	6.98112	10.3	17.9633	-16.3683	-1.90484	-9.56811	-2.50511	2.3597	-0.802404
CGI_10000453	1.02706	1.42778	1.97841	6.76134	9.54656	21.9048	39.2067	16.0502	15.8795	0.400723	14.8525	15.0231	0.475259	3.47533	0.0154174
CGI_10000454	0	0.270123	0.401842	0.186486	0	0.120138	0.0290781	0.545813	0.147509	0.270123	0.147509	0.545813	0	-0.872818	1.88761
CGI_10000455	24.0009	21.6251	22.4547	10.2312	4.61005	3.15778	4.01104	4.62336	8.89296	-2.37578	-15.1079	-19.3775	-0.15038	-1.28197	-0.943723
CGI_10000456	2.48674	4.57864	4.06868	3.55024	4.77033	8.93394	17.6043	14.1313	7.78549	2.0919	5.29875	11.6446	0.880663	0.76587	0.860037
CGI_10000457	1.80629	2.08622	2.97335	4.42431	3.6166	4.88848	6.39293	8.79819	4.45913	0.279928	2.65285	6.9919	0.20786	1.09587	0.980442
CGI_10000460	1.03977	3.53516	4.73612	3.708	4.37407	8.89399	13.6861	15.9303	7.07965	2.49539	6.03988	14.8905	1.76551	1.0019	1.17002
CGI_10000462	7.00195	2.46962	6.97552	6.35625	7.53139	7.42125	5.51299	24.0704	6.75948	-4.53233	-0.242468	17.0684	-1.50347	1.45262	1.83227
CGI_10000463	0	0	0	0	0	0	4.53585	28.6789	0.907169	0	0.907169	28.6789	0	0	4.98247
CGI_10000464	0.411637	1.69696	2.26041	0.266591	0	0.0858127	0.85463	4.6784	0.693488	1.28532	0.281851	4.26676	2.04351	-1.29101	2.75407
CGI_10000465	0	0	0	0	0	0	0.0414245	0	0.0082849	0	0.0082849	0	0	0	#NUM!
CGI_10000466	0.964057	2.61866	1.97636	2.94999	11.6745	12.7839	16.4953	43.6448	9.17602	1.6546	8.21196	42.6807	1.44164	1.80904	2.24987
CGI_10000467	0	0	0.0408928	0	0	0.0271668	0.0127918	0	0.0161703	0	0.0161703	0	0	0	#NUM!
CGI_10000468	5.70777	5.81028	6.68375	4.44054	2.47061	3.88436	2.31124	1.1752	3.9581	0.102509	-1.74967	-4.53258	0.0256803	-0.5538	-1.75191
CGI_10000469	0	0.0742628	0	0	0.0734963	0	0	0	0.0146993	0.0742628	0.0146993	0	0	-2.3369	#NUM!
CGI_10000470	0	0	0	0	0.0210661	0.0192391	0	0	0.00806105	0	0.00806105	0	0	0	#NUM!
CGI_10000471	0	0	0	0	0	0	0.0188812	0	0.00377625	0	0.00377625	0	0	0	#NUM!
CGI_10000472	1.50337	2.02976	1.75591	4.62413	7.33471	12.1804	15.6362	16.1964	8.30627	0.526388	6.8029	14.693	0.433107	2.03289	0.963401
CGI_10000473	0	0	0	0.0698363	0.373606	0.962931	3.51324	7.36848	0.983922	0	0.983922	7.36848	0	0	2.90475
CGI_10000474	0	0.236774	0.0338272	0.344726	0.317861	0.230025	2.0108	1.00251	0.587448	0.236774	0.587448	1.00251	0	1.31095	0.77109
CGI_10000475	0	0.125315	0	0.121977	0.292123	0.992184	4.97361	6.0771	1.27598	0.125315	1.27598	6.0771	0	3.34797	2.25178
CGI_10000476	1.17878	1.93785	6.13047	2.96992	3.63316	6.65405	10.3846	8.93149	5.95443	0.759066	4.77565	7.75271	0.71716	1.61951	0.584937
CGI_10000477	10.0979	45.7827	46.0954	32.5781	26.6348	67.991	101.326	53.9051	54.925	35.6848	44.8271	43.8072	2.18075	0.262662	-0.0270412
CGI_10000478	0	0.237582	0.157375	0.0806055	0.0404066	0.0306756	0.0178637	33.5312	0.0653853	0.237582	0.0653853	33.5312	0	-1.86138	9.00232
CGI_10000482	0	0	0	0	0	0	0.0752524	1.9077	0.0150505	0	0.0150505	1.9077	0	0	6.98588
CGI_10000483	5.36548	2.80523	2.72799	2.35421	0.204123	0.235402	23.9098	149.064	5.8863	-2.56025	0.52082	143.698	-0.935586	1.06924	4.66242
CGI_10000484	0	0	0	0	0	0	0	0	0	0	0	0	0	0	0
CGI_10000485	13.7604	8.59934	8.70314	9.31362	7.27218	4.10379	4.62533	3.17463	6.80361	-5.1611	-6.95683	-10.5858	-0.678229	-0.337925	-1.09971
CGI_10000486	0.375843	0.211182	3.59701	6.63646	9.17181	14.1087	22.796	37.6433	11.262	-0.16466	10.8862	37.2675	-0.831639	5.73683	1.74093
CGI_10000487	33.5766	12.4456	18.7399	40.2784	57.9307	48.6886	38.6688	40.5913	40.8613	-21.131	7.28468	7.01468	-1.43182	1.71509	-0.00956474
CGI_10000488	0	0	0	0.0332464	0.0257933	0	1.95203	4.816	0.402215	0	0.402215	4.816	0	0	3.5818
CGI_10000490	0	0	0	0	0	0	0.0666749	0	0.013335	0	0.013335	0	0	0	#NUM!
CGI_10000491	1.85237	0	1.04949	3.35	3.52642	4.09745	7.2444	10.5264	3.85355	-1.85237	2.00118	8.67403	#NUM!	0	1.44975
CGI_10000492	0	0	0	0	0	0	0	2.12261	0	0	0	2.12261	0	0	0
CGI_10000493	12.9666	9.81061	35.03	126.715	129.867	89.3212	39.0084	35.7588	83.9883	-3.15596	71.0217	22.7922	-0.402382	3.09777	-1.23189
CGI_10000494	7.6274	3.20591	5.08681	5.66382	7.30461	8.27885	30.0623	40.6608	11.2793	-4.42148	3.65188	33.0334	-1.25046	1.81487	1.84996
CGI_10000495	0	0	0	0	0	0	0.0724222	0.564634	0.0144844	0	0.0144844	0.564634	0	0	5.28474
CGI_10000496	42.7349	26.1891	31.5689	36.357	68.3963	109.38	52.8243	33.556	59.7052	-16.5458	16.9703	-9.17891	-0.70645	1.18889	-0.831286
CGI_10000497	0	0	0	0	0	0	0.102398	0	0.0204795	0	0.0204795	0	0	0	#NUM!
CGI_10000498	0	0	0	0	0	18.2734	33.4323	1.29272	10.3411	0	10.3411	1.29272	0	0	-2.99992
CGI_10000499	0	0	0	0	0	13.9368	30.1841	4.19344	8.82417	0	8.82417	4.19344	0	0	-1.07333
CGI_10000500	1.10944	0.320574	0.657567	0.438702	0.218214	0.209637	0.216765	0.131345	0.348177	-0.788866	-0.761262	-0.978094	-1.7911	0.119165	-1.40645
CGI_10000501	0	0	0	0	0	0	0	0	0	0	0	0	0	0	0
CGI_10000502	0	2.80699	2.4622	0.994773	0.211413	0.141612	0.399274	25.8774	0.841853	2.80699	0.841853	25.8774	0	-1.73739	4.94198
CGI_10000503	0.140941	0.0615494	0.125302	0.749555	2.69817	3.60076	90.8649	6.54086	19.6077	-0.0793916	19.4668	6.39992	-1.19528	8.31546	-1.58387
CGI_10000504	6.03096	6.85473	5.77181	4.29245	3.09292	4.65285	6.83248	11.9952	4.9285	0.823771	-1.10246	5.96424	0.184712	-0.475952	1.28324
CGI_10000505	0.899415	0.814357	1.21771	0.374322	0.86047	0.592703	0.475383	0	0.704118	-0.0850583	-0.195297	-0.899415	-0.143326	-0.209844	#NUM!
CGI_10000506	0	0	0	0	0	0	0	0	0	0	0	0	0	0	0
CGI_10000507	6.45546	9.98744	15.7082	20.1187	21.3983	17.7397	14.1596	5.69239	17.8249	3.53198	11.3694	-0.763073	0.629595	0.835707	-1.64679
CGI_10000508	0.112022	0	0	2.59659	66.4315	192.469	59.4351	8.16952	64.1863	-0.112022	64.0743	8.05749	#NUM!	0	-2.97394
CGI_10000509	0	0.2258	0.377887	0.120364	0	0.267348	2.94581	48.5149	0.742281	0.2258	0.742281	48.5149	0	1.71692	6.03032
CGI_10000510	0	0	0.194045	0.560292	1.624	0.407381	0.671134	1.34584	0.691371	0	0.691371	1.34584	0	0	0.960976
CGI_10000511	0	0	0	0	0	0	0	0	0	0	0	0	0	0	0
CGI_10000512	0	0	0.151835	0.180637	0.271125	0.0686103	0.230708	0	0.180583	0	0.180583	0	0	0	#NUM!
CGI_10000513	48255.4	47515.3	28092.6	36782.5	37554	25853.5	23379.8	1164.14	30332.5	-740.092	-17922.9	-47091.3	-0.022298	-0.647529	-4.70352
CGI_10000514	35478.9	32244	21826.8	29509.3	27351.7	19570.7	17634.5	728.943	23178.6	-3234.9	-12300.3	-34750	-0.13793	-0.476239	-4.99084
CGI_10000515	15074.9	12037.3	8680.33	11715.9	10286.3	7755.17	7233.51	285.808	9134.24	-3037.6	-5940.66	-14789.1	-0.324637	-0.398155	-4.99817
CGI_10000516	40952.6	42689.6	26701.9	39839.8	32779.3	23569.5	19797.5	1083.09	28537.6	1736.95	-12415	-39869.5	0.0599277	-0.581019	-4.71964
CGI_10000517	26035.3	28237.4	15708.5	25201.6	22431.1	15268.6	11550.2	621.483	18032	2202.1	-8003.32	-25413.8	0.117138	-0.647049	-4.8587
CGI_10000518	59045.1	69195.5	39411.3	60765.5	52966.2	38665	31846.1	1724.98	44730.8	10150.3	-14314.3	-57320.1	0.22886	-0.629408	-4.69662
CGI_10000519	0	0.0778356	0.316914	0.104801	0	0.0308864	0.177759	0.506425	0.126072	0.0778356	0.126072	0.506425	0	0.695746	2.0061
CGI_10000520	2.03035	2.17259	2.31026	3.46953	7.56093	5.92554	4.91528	2.2726	4.83631	0.142232	2.80595	0.242251	0.0976821	1.15449	-1.08956
CGI_10000521	0	0	0.94059	0.056244	0.317829	0.180965	0.0341688	0.989058	0.30596	0	0.30596	0.989058	0	0	1.69271
CGI_10000522	12.3003	8.35279	9.28455	9.89729	7.86111	12.8459	17.1712	9.31982	11.412	-3.94751	-0.888286	-2.98049	-0.558363	0.450223	-0.292181
CGI_10000523	0	0.154609	0.217556	0.178308	0.0967097	0.103181	0.268447	1.67656	0.17284	0.154609	0.17284	1.67656	0	0.160818	3.27799
CGI_10000524	0	0.089379	0.0365633	0.212871	0.217631	0.495614	8.85352	0.5418	1.96324	0.089379	1.96324	0.5418	0	4.45716	-1.8574
CGI_10000525	0	0	0	0.105083	0.854628	1.42386	1.54292	0.677561	0.785299	0	0.785299	0.677561	0	0	-0.212891
CGI_10000526	0.664952	0.602067	0.208658	0.404504	0.24758	0.485626	0.354594	0	0.340193	-0.062885	-0.32476	-0.664952	-0.143326	-0.823574	#NUM!
CGI_10000527	0.582767	0	0.441919	0.0385208	0.384894	0.226066	0.0729497	2.20778	0.23287	-0.582767	-0.349897	1.62502	#NUM!	0	3.245
CGI_10000529	0	0	0	0	0	0	0	0.744291	0	0	0	0.744291	0	0	0
CGI_10000532	0	0	0	0	0	0	0	0	0	0	0	0	0	0	0
CGI_10000533	66.6625	213.738	243.637	90.7435	54.6688	112.848	134.368	84.2327	127.253	147.076	60.5905	17.5702	1.6809	-0.748146	-0.595247
CGI_10000534	0	0	2.02906	1.82618	0.186443	0.0991351	0.694211	0.386797	0.967007	0	0.967007	0.386797	0	0	-1.32195
CGI_10000535	0	0	0	0	0	0	0.0159597	0.461974	0.00319194	0	0.00319194	0.461974	0	0	7.17723
CGI_10000536	439.382	274.783	260.071	94.8625	22.6606	36.2392	157.504	75.7901	114.267	-164.599	-325.114	-363.591	-0.677183	-1.26588	-0.592334
CGI_10000537	9.8273	8.23511	12.8483	5.36356	4.89192	4.68739	3.80462	2.58543	6.31916	-1.59219	-3.50813	-7.24187	-0.255008	-0.382053	-1.28933
CGI_10000538	0.551769	0	1.18311	0.41359	0.36442	0.727978	0.153743	0	0.568568	-0.551769	0.0167993	-0.551769	#NUM!	0	#NUM!
CGI_10000539	0.823274	0	0.990259	0.641653	0.731661	0.319733	0.444251	0.779733	0.625512	-0.823274	-0.197763	-0.0435411	#NUM!	0	0.317944
CGI_10000540	49.0165	34.2357	32.4399	14.3183	7.20772	7.30038	9.85576	21.0528	14.2244	-14.7808	-34.7921	-27.9637	-0.517765	-1.26713	0.565642
CGI_10000541	10.1203	9.61839	12.6052	13.5661	13.5096	28.6441	33.9659	13.8983	20.4582	-0.501861	10.3379	3.77802	-0.0733777	1.08881	-0.557773
CGI_10000542	3.01867	2.52174	3.47309	4.78686	4.02525	4.34718	18.4539	86.9836	7.01725	-0.496932	3.99858	83.9649	-0.259494	1.47649	3.63177
CGI_10000543	0	0	0.412344	0.213739	0	0.400726	0.332382	0.539815	0.271838	0	0.271838	0.539815	0	0	0.989718
CGI_10000544	0	0	0	0	0	0.0886631	1.35436	2.07563	0.288605	0	0.288605	2.07563	0	0	2.84638
CGI_10000545	0	0	0	0.126975	0.845872	0.152656	1.44795	9.41528	0.51469	0	0.51469	9.41528	0	0	4.19323
CGI_10000546	0	0	0	0	0	0	0.374526	0	0.0749053	0	0.0749053	0	0	0	#NUM!
CGI_10000547	0	0	0.327757	0.991271	2.00875	0.984783	3.26044	1.84212	1.5146	0	1.5146	1.84212	0	0	0.282429
CGI_10000548	0	0	0	0	0	0	0.12663	3.96155	0.0253261	0	0.0253261	3.96155	0	0	7.2893
CGI_10000551	2.25506	2.59865	1.85121	2.12431	1.75826	1.18979	1.59846	1.5533	1.70441	0.343591	-0.550651	-0.701753	0.204597	-0.608492	-0.133929
CGI_10000552	12.5918	14.6427	12.1563	12.3827	18.3234	17.6267	24.0745	39.7529	16.9127	2.0509	4.32091	27.1611	0.217696	0.207926	1.23295
CGI_10000553	0	0	0	0	0.0411081	0	0.043582	4.0936	0.016938	0	0.016938	4.0936	0	0	7.91696
CGI_10000554	0.610192	0.266473	0.0957373	0.0988633	0	0	0	0	0.0389201	-0.343719	-0.571272	-0.610192	-1.19528	-2.7754	#NUM!
CGI_10000555	0	0	0	0.0995886	0	0.0587448	0.881918	24.08	0.20805	0	0.20805	24.08	0	0	6.85476
CGI_10000556	2.69435	3.36516	3.49917	1.1798	2.68565	3.64894	5.61459	7.0176	3.32563	0.670808	0.631275	4.32325	0.320737	-0.0170488	1.07735
CGI_10000557	0	0	0	0	0	0	0.0149544	1.68422	0.00299089	0	0.00299089	1.68422	0	0	9.13729
CGI_10000558	0	0	0.0362303	0	0.0816626	0.0491145	0	0.0894776	0.0334015	0	0.0334015	0.0894776	0	0	1.42161
CGI_10000559	0	0	0	0	0	0	0	0	0	0	0	0	0	0	0
CGI_10000560	0.760875	0.846934	0.769307	0.921084	0.817853	1.01452	1.36333	0.840739	0.97722	0.0860598	0.216345	0.0798647	0.154592	0.206433	-0.217024
CGI_10000561	8.71245	5.28265	5.77611	2.22362	2.9036	3.28568	4.47798	4.89943	3.7334	-3.4298	-4.97905	-3.81302	-0.721816	-0.500773	0.392124
CGI_10000562	0	0	0.139094	0	0	0	0.105291	3.09167	0.0488769	0	0.0488769	3.09167	0	0	5.98309
CGI_10000563	0.289756	0	0	0	0	0	0.0233736	0.823294	0.00467472	-0.289756	-0.285081	0.533538	#NUM!	0	7.46038
CGI_10000571	0.563764	0.492395	0.678112	0.829352	0.758401	0.718976	0.123941	2.13579	0.621757	-0.0713691	0.0579925	1.57203	-0.195276	0.336534	1.78035
CGI_10000572	0.232584	0.20314	0.381129	0.697457	0.690174	0.31108	0.645377	0.440567	0.545043	-0.0294438	0.312459	0.207983	-0.195276	1.42389	-0.30701
CGI_10000573	78.927	74.537	72.6853	111.896	162.038	240.011	497.334	1337.01	216.793	-4.38998	137.866	1258.08	-0.0825618	1.54029	2.62462
CGI_10000575	0	0	0	0.0963259	0.136082	0.21056	0.654634	0.564634	0.21952	0	0.21952	0.564634	0	0	1.36296
CGI_10000576	0	0	0.182087	0.269983	0.320102	0.549483	12.691	76.0727	2.80254	0	2.80254	76.0727	0	0	4.76257
CGI_10000577	13.1369	22.7918	24.4102	11.5243	8.36886	5.68804	6.19451	7.64958	11.2372	9.65491	-1.89967	-5.48729	0.794893	-1.02023	-0.554829
CGI_10000578	2.99229	0	10.45	40.4154	59.5125	31.1889	31.1744	19.8382	34.5483	-2.99229	31.556	16.8459	#NUM!	0	-0.800331
CGI_10000579	0.970759	1.28674	7.78938	27.9367	37.5807	25.5409	19.9473	13.0032	23.759	0.315976	22.7882	12.0324	0.40653	4.20669	-0.869608
CGI_10000580	0.111301	0	0.0562673	0.140747	0.421068	0.949909	3.9221	16.023	1.09802	-0.111301	0.986718	15.9117	#NUM!	0	3.86717
CGI_10000581	32.2297	27.2311	46.2236	67.5005	113.739	111.681	87.5557	55.5921	85.34	-4.99857	53.1103	23.3624	-0.243134	1.64797	-0.618341
CGI_10000582	6.55453	5.41861	10.825	9.92574	9.59378	8.38081	8.82587	4.04862	9.51023	-1.13592	2.9557	-2.50592	-0.274571	0.811558	-1.23205
CGI_10000585	27.263	24.2492	22.8644	30.2076	37.1413	46.8343	35.2595	43.1402	34.4614	-3.01386	7.19838	15.8772	-0.169011	0.507046	0.324052
CGI_10000587	0	0	0	0	0	0	0	0.869437	0	0	0	0.869437	0	0	0
CGI_10000588	10.5089	3.75183	7.36329	15.0172	22.8482	13.5828	17.7109	25.3643	15.3045	-6.75703	4.79562	14.8554	-1.48594	2.02829	0.728844
CGI_10000589	0	0	0.434009	0.538375	0.31571	31.7742	10.5884	0	8.73015	0	8.73015	0	0	0	#NUM!
CGI_10000590	25.3551	24.958	20.1141	7.43664	3.07014	2.81221	4.215	6.71521	7.52962	-0.397149	-17.8255	-18.6399	-0.0227764	-1.72885	-0.165146
CGI_10000591	10.0452	7.55362	14.2735	11.7	15.0533	31.3066	38.5817	36.8909	22.183	-2.49163	12.1378	26.8457	-0.411273	1.55422	0.733811
CGI_10000592	0	0	0.342639	0.0884566	0	0	0	0	0.0862191	0	0.0862191	0	0	0	#NUM!
CGI_10000593	0.251778	0.354045	0.22384	0.033285	0.108817	0.405508	0.730909	1.19231	0.300472	0.102267	0.0486936	0.940533	0.49178	-0.236704	1.98846
CGI_10000594	113.382	62.7789	74.9109	44.6402	25.4249	18.1525	12.7687	9.9008	35.1795	-50.6033	-78.2027	-103.481	-0.852842	-0.835546	-1.82912
CGI_10000595	167.022	44.6756	38.308	65.426	122.388	191.724	507.72	2238.61	185.113	-122.346	18.0912	2071.59	-1.90248	2.05085	3.59613
CGI_10000596	0	0	0.0244956	0	1.72714	8.74158	6.28681	0.846952	3.356	0	3.356	0.846952	0	0	-1.98639
CGI_10000597	0	0	0	0.685286	1.63251	0.638141	0.252555	0	0.641699	0	0.641699	0	0	0	#NUM!
CGI_10000598	0	0	0.346926	0.354618	0.535984	0.184424	0.134546	0.5712	0.3113	0	0.3113	0.5712	0	0	0.875692
CGI_10000599	0	0	0	0	0	0	0.66415	1.5975	0.13283	0	0.13283	1.5975	0	0	3.58817
CGI_10000600	0	0	0	0	0	0	0.0854385	0	0.0170877	0	0.0170877	0	0	0	#NUM!
CGI_10000601	0	0	0.853609	1.05836	0.235549	1.43366	3.4142	2.74738	1.39907	0	1.39907	2.74738	0	0	0.973586
CGI_10000602	81.3764	24.8709	25.3239	32.3368	67.3199	130.095	158.246	251.545	82.6641	-56.5055	1.28773	170.168	-1.71015	1.7328	1.60548
CGI_10000603	0	0.138131	0.503448	0.632121	0.725606	0.682734	1.25122	1.11644	0.759026	0.138131	0.759026	1.11644	0	2.45811	0.556679
CGI_10000604	0	0	0.0633282	0.0266798	0.0921334	0.134284	0.204223	0	0.10413	0	0.10413	0	0	0	#NUM!
CGI_10000605	15.8599	6.02256	8.04017	19.474	35.1242	44.0021	40.6613	46.2814	29.4604	-9.83738	13.6004	30.4214	-1.39694	2.29033	0.651656
CGI_10000606	0	0.256837	0.299763	0.637433	1.25035	2.23611	6.27837	26.3761	2.1404	0.256837	2.1404	26.3761	0	3.05896	3.62327
CGI_10000607	0.475838	0.2078	0.149315	2.72165	3.37152	4.29341	23.9254	1.80269	6.89226	-0.268038	6.41642	1.32685	-1.19528	5.05171	-1.93483
CGI_10000608	0	0.869653	0.301395	0.126976	0	0	0.0774792	0	0.10117	0.869653	0.10117	0	0	-3.10366	#NUM!
CGI_10000609	161.223	528.467	651.128	440.027	302.814	183.273	157.515	126.721	346.951	367.244	185.728	-34.5022	1.71276	-0.607081	-1.45308
CGI_10000610	49.1365	47.0459	37.8121	37.8203	55.3079	43.853	62.0065	73.4263	47.36	-2.09059	-1.77652	24.2898	-0.0627258	0.00959906	0.632628
CGI_10000611	12.3655	13.5341	19.3644	29.9764	57.2827	71.4201	80.1621	101.174	51.6411	1.1686	39.2757	88.8088	0.130279	1.93192	0.97025
CGI_10000612	15.6577	7.54719	6.51665	12.5424	17.2423	28.6569	62.2135	190.932	25.4344	-8.11056	9.77661	175.274	-1.05286	1.75277	2.90821
CGI_10000613	0.280358	0.210041	1.87026	1.66238	2.10222	3.45384	4.28602	9.64762	2.67494	-0.0703174	2.39459	9.36726	-0.416602	3.67077	1.85066
CGI_10000614	7.4918	4.38909	7.02232	20.6179	26.6745	32.7107	61.6066	25.6532	29.7264	-3.1027	22.2346	18.1614	-0.771389	2.75975	-0.212605
CGI_10000615	52.9141	19.6774	21.873	18.8704	25.216	23.2127	34.0455	87.3301	24.6435	-33.2367	-28.2706	34.416	-1.42711	0.32467	1.82527
CGI_10000616	33.4773	32.4762	108.073	171.782	168.505	114.708	72.6764	50.9095	127.149	-1.00117	93.6717	17.4322	-0.0438034	1.96907	-1.32051
CGI_10000618	213.842	153.133	179.088	172.116	179.399	155.558	91.7344	105.897	155.579	-60.7087	-58.2629	-107.945	-0.481757	0.0228608	-0.554992
CGI_10000619	2.18916	1.21977	5.42792	13.4037	17.7447	33.1336	43.6068	48.0068	22.6633	-0.969389	20.4742	45.8176	-0.843766	4.21568	1.08288
CGI_10000623	0.411637	0	0.2081	0.296276	0	0.588189	4.22036	4.6784	1.06258	-0.411637	0.650947	4.26676	#NUM!	0	2.13844
CGI_10000624	0.218845	0	0.0419629	0.0643885	0	0	0.0176535	0	0.024801	-0.218845	-0.194044	-0.218845	#NUM!	0	#NUM!
CGI_10000625	0.596164	1.65754	0.87295	0.46491	0.272164	0.12428	0.344805	1.12927	0.415822	1.06137	-0.180342	0.533105	1.47526	-1.995	1.44135
CGI_10000626	0.648329	0	0.406884	0.104754	0.295978	0.112349	0.784059	1.84212	0.340805	-0.648329	-0.307524	1.19379	#NUM!	0	2.43435
CGI_10000627	53.1211	45.2101	31.5064	15.8726	12.3321	19.3521	19.0302	20.6001	19.6187	-7.91098	-33.5025	-32.5211	-0.232639	-1.20442	0.0704211
CGI_10000628	0.843354	0	0.588061	0.31589	0.749507	0.769736	2.18672	1.99688	0.921982	-0.843354	0.0786277	1.15352	#NUM!	0	1.11494
CGI_10000629	1.30317	4.6059	4.9887	2.54112	1.35566	1.01201	1.26209	0.24685	2.23192	3.30273	0.928743	-1.05632	1.82146	-1.0452	-3.17657
CGI_10000630	5.70855	3.97161	2.94558	0.776734	1.4361	1.48844	1.62639	2.16266	1.65465	-1.73695	-4.05391	-3.5459	-0.523402	-1.2632	0.38628
CGI_10000631	0	0	0.211456	0.135353	0.0954769	3.65759	82.8181	64.1771	17.3836	0	17.3836	64.1771	0	0	1.88433
CGI_10000633	340.68	915.318	1099.37	887.062	779.198	413.224	240.943	268.885	683.959	574.638	343.28	-71.7947	1.42586	-0.420362	-1.34692
CGI_10000634	0.418277	3.21242	4.38227	5.34152	9.64466	15.5772	15.3558	20.2039	10.0603	2.79414	9.64201	19.7856	2.94113	1.64694	1.00596
CGI_10000635	0	1.09866	1.17434	0.990591	1.31731	2.46829	5.56077	10.1634	2.30226	1.09866	2.30226	10.1634	0	1.0673	2.14227
CGI_10000636	1.23073	0.713543	1.20145	1.38792	1.08522	5.9381	1.77108	0	2.27675	-0.517182	1.04603	-1.23073	-0.786437	1.6739	#NUM!
CGI_10000637	10.3733	14.6161	15.7276	8.16899	5.97338	4.77614	4.5938	4.91232	7.84798	4.24287	-2.52527	-5.46094	0.494692	-0.897167	-0.675917
CGI_10000639	8.02056	8.35992	8.21654	4.01566	3.32317	5.9264	6.49324	8.86243	5.595	0.33936	-2.42556	0.841873	0.0597861	-0.579351	0.663564
CGI_10000640	7.67758	3.86195	5.43683	4.66192	3.73928	3.72247	6.13688	3.0702	4.73948	-3.81563	-2.9381	-4.60738	-0.991323	0.2954	-0.626395
CGI_10000641	2.07465	3.48057	8.58948	11.8216	10.6649	10.9209	15.1593	10.8071	11.4312	1.40592	9.35657	8.73245	0.746455	1.71558	-0.0809994
CGI_10000642	1.83923	2.86045	2.74453	3.85608	4.21064	3.60981	4.61973	2.09035	3.80816	1.02122	1.96893	0.251119	0.637139	0.412853	-0.86535
CGI_10000643	0	0	0	0.0456705	0	0	0	0.266974	0.00913411	0	0.00913411	0.266974	0	0	4.86929
CGI_10000644	0	0	0.065429	0	0.0778891	0.181905	0.157689	0.323179	0.0965824	0	0.0965824	0.323179	0	0	1.7425
CGI_10000645	105.246	64.4926	47.9338	26.2266	23.5983	20.1165	16.9174	13.9421	26.9585	-40.7533	-78.2874	-91.3038	-0.706559	-1.25839	-0.951291
CGI_10000646	0.432219	0.202592	0.708265	6.9388	5.96967	3.50014	10.3615	17.6025	5.49567	-0.229627	5.06345	17.1703	-1.09318	4.76164	1.67941
CGI_10000647	0	0	0	0.145887	0	0	0.111252	0.348391	0.0514278	0	0.0514278	0.348391	0	0	2.76009
CGI_10000648	0	0	0	0	0	0	0.0883234	0	0.0176647	0	0.0176647	0	0	0	#NUM!
CGI_10000649	1.11081	2.18267	2.67522	0.956504	0.516223	1.41002	25.8044	22.0124	6.27247	1.07186	5.16165	20.9016	0.974482	1.52294	1.81121
CGI_10000654	0	0	0	0	0	0	0.00367045	0	0.000734089	0	0.000734089	0	0	0	#NUM!
CGI_10000655	0	0	1.5143	1.87262	2.53728	0.892081	1.11296	1.19813	1.58585	0	1.58585	1.19813	0	0	-0.404474
CGI_10000656	0	0	0	0	0	0	0	0	0	0	0	0	0	0	0
CGI_10000657	0.418277	0.75744	0.291659	0.448881	0.0954769	0.0639536	0.443045	1.98077	0.268603	0.339163	-0.149673	1.5625	0.856674	-1.49566	2.88252
CGI_10000658	1.13992	1.3084	1.09791	1.59169	6.12267	1.62419	0.797373	0.539815	2.24677	0.168478	1.10685	-0.600103	0.198869	0.78005	-2.05731
CGI_10000659	13.964	26.5936	29.8541	25.9677	27.8135	24.3969	23.0612	16.0595	26.2187	12.6296	12.2547	2.09551	0.929365	-0.0204817	-0.707168
CGI_10000660	8.29861	19.5138	21.5459	14.7773	16.1331	14.1926	11.5243	9.33341	15.6346	11.2152	7.33603	1.0348	1.23356	-0.319752	-0.744269
CGI_10000661	0	0	0.0591831	0	0	0	0.250604	3.39397	0.0619575	0	0.0619575	3.39397	0	0	5.77555
CGI_10000662	0	0	0.228897	0.202736	0	0.0535386	0.0298036	0.777266	0.102995	0	0.102995	0.777266	0	0	2.91583
CGI_10000663	0	0	0.111744	1.85962	2.79892	0.845111	1.40667	2.75973	1.40441	0	1.40441	2.75973	0	0	0.97456
CGI_10000664	0.710497	0	0.4459	0	0.64872	0.670294	1.44549	2.01876	0.642081	-0.710497	-0.0684158	1.30826	#NUM!	0	1.65264
CGI_10000665	3.57699	0.93985	2.00056	1.73519	2.20909	2.38397	3.69548	2.82317	2.40486	-2.63714	-1.17213	-0.753813	-1.92824	1.35545	0.231365
CGI_10000667	0	0	0	0.13427	2.4563	6.43704	4.57111	8.2527	2.71975	0	2.71975	8.2527	0	0	1.60139
CGI_10000668	0.418277	0.182663	0.0802033	0	1.57222	3.49132	1.19141	1.18846	1.26703	-0.235614	0.848755	0.770188	-1.19528	2.7942	-0.0923536
CGI_10000669	21.3861	6.55006	7.55895	4.21688	2.35966	3.67338	27.6093	111.687	9.08363	-14.836	-12.3025	90.3006	-1.70709	0.471761	3.62004
CGI_10000670	10.8055	8.7937	8.38851	6.01624	2.10257	6.09023	6.80929	11.5985	5.88137	-2.01177	-4.92411	0.793056	-0.29722	-0.580318	0.979718
CGI_10000671	0	0	0	0	0	0	0.0583401	0.454844	0.011668	0	0.011668	0.454844	0	0	5.28474
CGI_10000672	0	0	0	0	0	0	0.0384524	2.12655	0.00769049	0	0.00769049	2.12655	0	0	8.11122
CGI_10000673	13.4381	10.9743	10.2415	10.3074	16.2853	15.8121	17.2612	18.5328	13.9815	-2.46375	0.543414	5.09476	-0.292195	0.349386	0.406565
CGI_10000674	0	0	0	0	0	0	0	0	0	0	0	0	0	0	0
CGI_10000675	49.1524	54.0732	59.3821	40.9632	28.6309	28.3832	34.6821	31.8444	38.4083	4.92088	-10.744	-17.308	0.137654	-0.493496	-0.270379
CGI_10000676	21.9851	14.9369	17.9184	12.8402	9.75514	7.98042	8.30752	9.53137	11.3603	-7.0482	-10.6248	-12.4537	-0.557645	-0.394878	-0.253249
CGI_10000677	0.387062	0.090713	0.0978379	0.517635	0.255638	0.630747	3.73627	4.39909	1.04763	-0.296349	0.660564	4.01203	-2.09318	3.52967	2.07008
CGI_10000678	0	0	0	0.419305	0.147989	0.337048	7.57412	0.61404	1.69569	0	1.69569	0.61404	0	0	-1.46547
CGI_10000679	0	0	0.0968771	0.290503	0.274373	0.381068	6.17498	0	1.44356	0	1.44356	0	0	0	#NUM!
CGI_10000680	0	0.149148	0.499244	2.20751	2.52962	2.00795	2.17917	1.50685	1.8847	0.149148	1.8847	1.50685	0	3.65952	-0.322801
CGI_10000681	13.9426	11.4241	10.7525	6.26732	4.82911	7.35097	10.3571	11.6205	7.91141	-2.51845	-6.03114	-2.32201	-0.287414	-0.530075	0.554671
CGI_10000682	3.65724	4.39161	3.90056	1.70114	2.89507	1.78327	2.55306	1.88935	2.56662	0.734368	-1.09062	-1.76788	0.263994	-0.774879	-0.441977
CGI_10000683	6.56535	5.26974	6.11723	3.04068	3.71367	4.1973	5.69915	7.77266	4.55361	-1.29562	-2.01175	1.20731	-0.317142	-0.210721	0.771398
CGI_10000684	38.0353	19.0138	20.2597	33.9621	46.8127	48.9235	72.593	157.194	44.5102	-19.0215	6.47491	119.159	-1.00029	1.22709	1.82034
CGI_10000686	2.23081	3.06548	2.34295	1.52519	1.61423	0.859042	2.14627	3.69745	1.69754	0.83467	-0.533272	1.46664	0.458546	-0.85267	1.12309
CGI_10000687	1.10141	2.38278	2.17658	0.67833	1.20253	0.757813	1.30949	2.08631	1.22495	1.28137	0.12354	0.984906	1.1133	-0.959926	0.768236
CGI_10000688	0	0	0	0	0	0.0574515	0.79022	2.6479	0.169534	0	0.169534	2.6479	0	0	3.9652
CGI_10000689	0	0	0	0	0	0	0.0990863	1.09163	0.0198173	0	0.0198173	1.09163	0	0	5.78358
CGI_10000690	165.096	39.1206	36.1956	27.097	37.411	62.2198	113.954	238.928	55.3754	-125.975	-109.72	73.8324	-2.0773	0.501319	2.10926
CGI_10000691	96.5164	114.057	124.847	107.448	111.888	111.754	134.471	101.877	118.082	17.5404	21.5653	5.36085	0.240907	0.0500318	-0.212953
CGI_10000692	0	0.122433	0.193869	0.671543	1.28164	3.10237	7.24276	29.5624	2.49844	0.122433	2.49844	29.5624	0	4.35096	3.56467
CGI_10000693	0	0.227207	0	0.192244	0	0.175165	0.263119	2.29548	0.126106	0.227207	0.126106	2.29548	0	-0.849373	4.18609
CGI_10000694	0	0	0	0	0	0	0	0	0	0	0	0	0	0	0
CGI_10000695	0	0	0	0	0	0	0.155	1.69809	0.031	0	0.031	1.69809	0	0	5.7755
CGI_10000696	0.480243	0.374706	0.303479	0.601742	2.45703	4.88417	7.51015	10.3477	3.15132	-0.105537	2.67107	9.86747	-0.358007	3.07212	1.71529
CGI_10000697	50.9271	74.1578	59.764	30.3013	31.0061	14.6313	17.2627	26.489	30.5931	23.2308	-20.334	-24.4381	0.542166	-1.27739	-0.207813
CGI_10000698	0	0.1039	0.149315	0	0.054308	4.35063	58.0942	8.7881	12.5297	0.1039	12.5297	8.7881	0	6.91401	-0.511727
CGI_10000699	2.2649	1.47045	1.80829	3.64997	6.28502	8.76174	8.87239	10.5111	5.87548	-0.794458	3.61058	8.24617	-0.623196	1.99845	0.839131
CGI_10000700	0	0.453003	0	0.335214	0	0.179759	0.126015	0	0.128198	0.453003	0.128198	0	0	-1.82115	#NUM!
CGI_10000701	44.035	170.022	182.245	90.159	22.2528	7.69962	8.02791	10.3353	62.0768	125.987	18.0418	-33.6997	1.949	-1.4536	-2.58647
CGI_10000702	0	0	4.07407	19.6254	27.0046	7.07775	0.95484	0.2856	11.7473	0	11.7473	0.2856	0	0	-5.3622
CGI_10000703	0	0	0	0.0482866	0.32461	0.0657097	0.127999	0	0.113321	0	0.113321	0	0	0	#NUM!
CGI_10000704	0	0.200918	0.246575	0.113334	0.283103	0.104051	1.01779	0	0.352971	0.200918	0.352971	0	0	0.812943	#NUM!
CGI_10000705	1.01203	0.813931	0.40135	1.07842	1.30983	1.48754	1.28988	0.479251	1.1134	-0.198094	0.101377	-0.532774	-0.314267	0.451996	-1.21612
CGI_10000706	1.49935	2.66014	3.39494	5.58309	87.5744	310.23	54.8079	10.887	92.3181	1.16079	90.8187	9.3877	0.827166	5.11704	-3.084
CGI_10000707	47.8865	93.9356	75.6724	22.0561	4.55326	4.59171	7.16663	5.47164	22.808	46.0491	-25.0784	-42.4148	0.972054	-2.04213	-2.0595
CGI_10000708	0	0	0	0	0.0932216	0	2.78685	11.2171	0.576013	0	0.576013	11.2171	0	0	4.28345
CGI_10000709	0	0	0	0.0461727	0.0652294	0.0346836	0.39393	0	0.108003	0	0.108003	0	0	0	#NUM!
CGI_10000710	92.7392	28.3873	26.8787	42.3151	56.5915	67.1773	78.1277	140.161	54.2181	-64.3519	-38.5211	47.4221	-1.70793	0.933526	1.37024
CGI_10000711	0	0.0935957	0.128897	0.459915	0.620343	0.471226	1.42125	0.405977	0.620326	0.0935957	0.620326	0.405977	0	2.72851	-0.611629
CGI_10000712	0	0.117445	0.0786249	0.0331242	0.0571939	0.0450762	0.418633	32.5115	0.12653	0.117445	0.12653	32.5115	0	0.107499	8.00532
CGI_10000713	19.659	12.7851	10.7367	6.54433	4.78477	4.84264	3.90627	8.71541	6.16295	-6.87385	-13.4961	-10.9436	-0.620721	-1.05278	0.499948
CGI_10000714	0	0	0	0.056244	1.46734	2.1583	3.62949	0	1.46227	0	1.46227	0	0	0	#NUM!
CGI_10000715	6.67586	3.27941	3.55842	2.31446	1.53248	2.99078	28.412	7.53871	7.76163	-3.39645	1.08577	0.86285	-1.02552	1.24292	-0.0420425
CGI_10000717	0	0	0	0	0	0	0	0.503828	0	0	0	0.503828	0	0	0
CGI_10000718	0	0	0	0	0	0	0	0.7224	0	0	0	0.7224	0	0	0
CGI_10000719	0	0	0	0	0	0.147629	1.15687	1.76702	0.2609	0	0.2609	1.76702	0	0	2.75975
CGI_10000720	58.2148	69.951	69.8236	21.0734	2.81555	1.87102	1.96022	2.26897	19.5088	11.7362	-38.706	-55.9458	0.264959	-1.84222	-3.10401
CGI_10000721	0	0	0	0	0	0	0	0	0	0	0	0	0	0	0
CGI_10000724	0.569959	1.33577	0	0.0753484	0.246334	0.522873	0.189116	0	0.206734	0.765815	-0.363225	-0.569959	1.22875	-2.69183	#NUM!
CGI_10000725	0	21.0031	0.389214	0.267557	0.672216	7.63688	0.727415	0.650638	1.93866	21.0031	1.93866	0.650638	0	-3.43747	-1.57513
CGI_10000726	0	4.40978	0.485566	0.282168	0	1.26115	0.529657	0	0.511707	4.40978	0.511707	0	0	-3.10732	#NUM!
CGI_10000727	0	15.8276	0.922444	0.547077	0.692031	4.7354	0.627132	4.96194	1.50482	15.8276	1.50482	4.96194	0	-3.39478	1.72132
CGI_10000728	0	0.23603	0.0965555	0	0	0.230978	0	0.476924	0.0655067	0.23603	0.0655067	0.476924	0	-1.84926	2.86405
CGI_10000730	0	0	0.195386	0.487554	0.250829	0.555316	0.185979	0.416298	0.335013	0	0.335013	0.416298	0	0	0.313402
CGI_10000731	0	0	0.0629444	0.149477	1.60057	9.9537	9.67054	3.41997	4.28745	0	4.28745	3.41997	0	0	-0.326135
CGI_10000732	0	0.375936	1.07299	1.84691	2.82507	1.57203	2.63907	1.22298	1.99121	0.375936	1.99121	1.22298	0	2.40509	-0.703243
CGI_10000733	44.3373	26.9427	22.2464	16.9182	22.1168	23.7922	26.8496	59.8194	22.3847	-17.3946	-21.9527	15.4821	-0.718628	-0.267384	1.4181
CGI_10000734	0.158613	0.510262	4.65083	8.76957	9.61245	3.63439	3.09827	0.901343	5.9531	0.35165	5.79449	0.742731	1.68573	3.54433	-2.72349
CGI_10000735	19.5341	13.3067	12.6581	9.47696	6.53266	4.03527	2.01576	0.318982	6.94376	-6.22736	-12.5903	-19.2151	-0.553839	-0.938364	-4.44417
CGI_10000736	0	0	0	0	0	0	0.1585	0	0.0317	0	0.0317	0	0	0	#NUM!
CGI_10000737	0	0	0.0628392	0.0647131	0.401654	0.193342	0.842644	6.06928	0.313038	0	0.313038	6.06928	0	0	4.27711
CGI_10000738	1.3107	0.847676	1.76262	1.3931	0.755664	1.0592	2.34532	6.02956	1.46318	-0.463024	0.15248	4.71886	-0.628753	0.787523	2.04295
CGI_10000739	0	0	0	0	0	0	0	2.6199	0	0	0	2.6199	0	0	0
CGI_10000740	0.757172	0.626415	1.25174	2.08755	1.95134	2.05617	3.12258	2.56971	2.09388	-0.130757	1.3367	1.81253	-0.273503	1.74099	0.295427
CGI_10000741	0	0	0	0	0.176704	0	0.196048	2.68833	0.0745503	0	0.0745503	2.68833	0	0	5.17235
CGI_10000742	0	0	0.315721	0	0.355816	0.148108	0.512767	0	0.266482	0	0.266482	0	0	0	#NUM!
CGI_10000743	2.02076	0.925615	1.2799	0.415854	0	0	0.346584	29.3463	0.408467	-1.09515	-1.6123	27.3256	-1.12642	-1.18019	6.16682
CGI_10000744	28.0535	17.5337	21.1025	22.5454	20.3235	10.6692	7.90506	6.64245	16.5091	-10.5198	-11.5443	-21.411	-0.678051	-0.0868643	-1.31348
CGI_10000745	5.5571	2.52567	2.07737	1.09454	0.611706	0.963821	4.24054	12.8656	1.79759	-3.03143	-3.75951	7.3085	-1.13767	-0.490597	2.83938
CGI_10000746	1.45692	0.464031	1.78548	3.35378	2.14105	1.04221	0.945118	0.689933	1.85353	-0.992888	0.396609	-0.766986	-1.65063	1.99798	-1.42575
CGI_10000747	5.92512	2.81002	10.7183	27.7651	33.5749	26.7527	25.6214	22.691	24.8865	-3.11511	18.9614	16.7659	-1.07627	3.14671	-0.133241
CGI_10000748	0.869709	0.649349	0.434163	0.797324	1.20607	1.64605	2.60663	1.87207	1.33805	-0.22036	0.468337	1.00236	-0.421538	1.04306	0.484509
CGI_10000749	0	0	0	0	0	0.0535827	0.15097	0	0.0409105	0	0.0409105	0	0	0	#NUM!
CGI_10000750	0	0	0.105136	0.274269	0.18384	0.128056	0.216235	3.69083	0.181507	0	0.181507	3.69083	0	0	4.34585
CGI_10000751	10.1594	7.40449	9.28381	5.86631	4.86758	9.57516	23.0995	31.6515	10.5385	-2.75489	0.379087	21.4922	-0.45634	0.509193	1.58661
CGI_10000752	0	0.904045	1.02158	0.198183	0	0	0.135746	0	0.271102	0.904045	0.271102	0	0	-1.73756	#NUM!
CGI_10000753	0.322151	0	0	0	0	0	0.0610095	0	0.0122019	-0.322151	-0.309949	-0.322151	#NUM!	0	#NUM!
CGI_10000754	0.245812	0	4.27658	12.3491	18.8637	22.7467	14.2778	8.84683	14.5028	-0.245812	14.257	8.60102	#NUM!	0	-0.713097
CGI_10000755	1.13992	0.256725	5.90332	13.0552	17.6058	26.9396	37.8419	36.4761	20.2692	-0.883193	19.1293	35.3362	-2.15063	6.30292	0.847664
CGI_10000756	0	0.63636	0.411705	0.510579	0.928825	2.59471	4.09315	35.5266	1.70779	0.63636	1.70779	35.5266	0	1.42422	4.37869
CGI_10000757	0	0.174232	0.153003	0.0644642	0	0	0.0713463	14.3591	0.0577628	0.174232	0.0577628	14.3591	0	-1.5928	7.95761
CGI_10000758	0	0	0	0	0	0	0	0.124678	0	0	0	0.124678	0	0	0
CGI_10000759	33.8258	13.4062	12.9214	11.9515	13.2415	13.603	24.2698	58.0935	15.1974	-20.4196	-18.6284	24.2677	-1.33522	0.180924	1.93455
CGI_10000760	0	0	0	0	0	0	0	0	0	0	0	0	0	0	0
CGI_10000761	1.96058	1.27962	1.4106	2.67731	2.35701	3.49999	5.70602	5.40186	3.13019	-0.680965	1.1696	3.44128	-0.615571	1.29054	0.787209
CGI_10000762	3.90391	3.15153	5.49778	3.34206	3.09437	3.09619	5.56504	4.75386	4.11909	-0.75238	0.215171	0.849944	-0.308867	0.38627	0.206775
CGI_10000763	0	0	0.196089	0.100968	0.14264	0.394378	6.30867	0	1.42855	0	1.42855	0	0	0	#NUM!
CGI_10000764	0.473665	0.524711	0.524326	0	0.156418	0.139571	0.253983	0.672921	0.21486	0.0510465	-0.258805	0.199256	0.147657	-1.28813	1.64704
CGI_10000765	0.211412	0.23758	0.208833	0.105677	0.0474001	0.107554	0.104137	0.0667435	0.11472	0.0261687	-0.0966914	-0.144668	0.168361	-1.0503	-0.781419
CGI_10000766	1.72888	0.437902	1.27919	1.6069	1.62886	1.79444	6.80561	2.18325	2.623	-1.29097	0.894124	0.454377	-1.98115	2.58254	-0.264739
CGI_10000767	34.9256	40.224	30.1845	15.2593	16.4339	22.6084	42.2713	18.2426	25.3515	5.29837	-9.57413	-16.683	0.20377	-0.665985	-0.474758
CGI_10000768	7.5584	7.18506	5.65663	5.19722	5.43262	5.12149	7.29057	14.811	5.7397	-0.373343	-1.8187	7.25261	-0.0730813	-0.324024	1.36762
CGI_10000769	0	0.0688455	0.425982	11.6596	23.6471	24.7389	39.1521	3.28483	19.9247	0.0688455	19.9247	3.28483	0	8.17698	-2.60067
CGI_10000770	0	0	0	0	0.162348	0.398927	0.798747	1.86249	0.272004	0	0.272004	1.86249	0	0	2.77553
CGI_10000772	0	0	0	0	0	0	0.028478	1.24048	0.00569561	0	0.00569561	1.24048	0	0	7.76684
CGI_10000773	0	0	0	0.212919	0	0.132707	0.0713696	0.198879	0.0833991	0	0.0833991	0.198879	0	0	1.25379
CGI_10000774	0	0	0	0	0	0	0.0544072	12.1826	0.0108814	0	0.0108814	12.1826	0	0	10.1287
CGI_10000775	0	0	0	0	0	0	0	0	0	0	0	0	0	0	0
CGI_10000776	113.569	86.9307	75.3466	68.5892	58.2416	67.4484	87.2823	87.5748	71.3816	-26.6386	-42.1877	-25.9945	-0.385636	-0.284313	0.294964
CGI_10000778	1.7434	1.36028	2.51489	2.30728	2.14633	3.25437	4.06799	6.6048	2.85817	-0.383127	1.11477	4.8614	-0.358007	1.07119	1.20842
CGI_10000779	0.133332	0	0.209195	1.58495	24.4721	13.6637	12.3137	13.512	10.4487	-0.133332	10.3154	13.3787	#NUM!	0	0.370918
CGI_10000780	0.115258	0.154692	0.247139	0.0559713	0.0761234	0.073579	0.163475	0.109163	0.123257	0.0394336	0.00799899	-0.00609575	0.424527	-0.327725	-0.175195
CGI_10000781	0	0.226502	0.162753	0.152601	0.118391	0	0	0	0.0867491	0.226502	0.0867491	0	0	-1.3846	#NUM!
CGI_10000782	0	0.22206	0.292506	0.231769	0	0	0	0	0.104855	0.22206	0.104855	0	0	-1.08256	#NUM!
CGI_10000783	0.306901	1.25536	0.23539	0.148764	0	0	0.0488502	59.878	0.0866007	0.948461	-0.2203	59.5711	2.03226	-3.85758	9.43343
CGI_10000785	7.37315	5.43011	8.22606	23.6188	46.9714	42.9898	54.2164	56.3472	35.2045	-1.94304	27.8313	48.9741	-0.4413	2.69671	0.678584
CGI_10000786	1.73369	1.4528	2.32204	0.56957	0.293288	0	0.166856	0	0.670351	-0.280888	-1.06334	-1.73369	-0.255008	-1.11585	#NUM!
CGI_10000787	0	0	0.651014	2.43885	5.48088	2.97213	3.11052	3.92986	2.93068	0	2.93068	3.92986	0	0	0.423241
CGI_10000788	3.18477	1.20668	2.10176	6.59946	8.63925	16.2093	11.9229	16.8053	9.09452	-1.97809	5.90975	13.6205	-1.40014	2.91395	0.885847
CGI_10000789	21.2862	11.4394	17.7906	64.9247	88.3789	88.3792	98.3568	56.2219	71.566	-9.84676	50.2799	34.9358	-0.895904	2.64526	-0.348142
CGI_10000790	0	0.311002	0	0	0	2.28415	4.82845	16.9166	1.42252	0.311002	1.42252	16.9166	0	2.19345	3.57192
CGI_10000792	9.46766	4.29274	9.80949	19.1144	20.9263	23.1493	24.1656	6.23787	19.433	-5.17492	9.96536	-3.22979	-1.14111	2.17854	-1.63939
CGI_10000793	1.05046	1.74282	0.7897	0.384227	0.0899175	0.596526	0.80863	5.84504	0.5338	0.69236	-0.516656	4.79458	0.730404	-1.70705	3.45284
CGI_10000794	33.3793	66.4753	122.864	111.912	76.0719	27.1562	12.9365	9.241	70.188	33.096	36.8088	-24.1383	0.993864	0.0784081	-2.9251
CGI_10000795	0	0.696114	0.548512	0.579545	0.504617	0.809807	2.17855	4.58483	0.924206	0.696114	0.924206	4.58483	0	0.408891	2.31058
CGI_10000796	0.480243	0	0.937659	1.81463	3.21854	1.25983	1.2685	0.909689	1.69983	-0.480243	1.21959	0.429445	#NUM!	0	-0.901948
CGI_10000804	0.576292	0	0.693181	0.321928	0	0.103675	0.262617	1.09163	0.27628	-0.576292	-0.300012	0.515335	#NUM!	0	1.98227
CGI_10000805	1.13245	1.34384	1.35422	0.14003	0.149587	0.164984	0.293416	1.50158	0.420448	0.211389	-0.712004	0.369131	0.246913	-1.67636	1.83649
CGI_10000806	0	0	0	0	0	0	0.0829044	0	0.0165809	0	0.0165809	0	0	0	#NUM!
CGI_10000807	0	0	0	1.33657	1.3483	1.08296	3.41359	5.7792	1.43629	0	1.43629	5.7792	0	0	2.00853
CGI_10000808	1.27279	1.16261	1.17591	0.62234	0.217898	0.785339	0.756857	1.80822	0.71167	-0.110179	-0.561123	0.535424	-0.130626	-0.708091	1.34529
CGI_10000809	0	0	0.0365633	0	0.0435262	0	0.146101	2.5284	0.0452382	0	0.0452382	2.5284	0	0	5.80454
CGI_10000810	0	0	0	0	0	0	0	0	0	0	0	0	0	0	0
CGI_10000811	22.6623	41.9912	57.8743	112.389	118.233	144.936	106.195	51.7785	107.925	19.3289	85.2631	29.1162	0.889792	1.36188	-1.05961
CGI_10000812	20.7465	12.8709	15.059	5.04941	2.04398	2.14847	3.52223	5.45813	5.56463	-7.87565	-15.1819	-15.2884	-0.68876	-1.20975	-0.0278769
CGI_10000813	0	0	0	0	0	0	0	2.8896	0	0	0	2.8896	0	0	0
CGI_10000814	0	0	0.295915	0.124667	0.215257	0	0	0	0.127168	0	0.127168	0	0	0	#NUM!
CGI_10000815	0	0	0.0778725	0.372144	0.441097	0.722512	1.62318	3.29055	0.647361	0	0.647361	3.29055	0	0	2.34569
CGI_10000816	0	0	0	0	0	0	0.321953	4.22153	0.0643906	0	0.0643906	4.22153	0	0	6.03477
CGI_10000817	0.248164	0.054187	0.14925	0.0656144	0.166921	0.271232	0.6672	3.05551	0.264043	-0.193977	0.0158792	2.80735	-2.19528	2.28476	3.53257
CGI_10000818	0.696503	2.83468	4.76439	3.91914	5.17838	9.58964	14.6938	18.2948	7.62906	2.13817	6.93256	17.5983	2.02498	1.42832	1.26185
CGI_10000819	0.28498	0	0	0.582612	0.318318	0.53748	0.790559	3.23889	0.445794	-0.28498	0.160814	2.95391	#NUM!	0	2.86105
CGI_10000820	2.92204	5.38498	4.20241	4.58477	5.17599	3.8794	4.22322	2.7675	4.41316	2.46294	1.49111	-0.15454	0.881964	-0.287131	-0.673225
CGI_10000821	14.8189	19.9142	33.2877	46.9651	41.2106	32.1827	19.5887	11.8297	34.6469	5.0953	19.828	-2.98927	0.426358	0.798928	-1.55032
CGI_10000822	56.7239	86.4806	79.0836	35.0378	24.4565	15.1527	15.5631	20.4804	33.8587	29.7567	-22.8651	-36.2435	0.608421	-1.35285	-0.725287
CGI_10000823	0	0	0	0	0	0.0444948	0.0129556	0.972737	0.0114901	0	0.0114901	0.972737	0	0	6.40359
CGI_10000824	0	0	0	0	0.219768	0	0.107694	2.408	0.0654925	0	0.0654925	2.408	0	0	5.20036
CGI_10000825	0.384195	0	4.74188	10.972	17.2885	21.7516	12.6793	9.46076	13.4867	-0.384195	13.1025	9.07657	#NUM!	0	-0.511504
CGI_10000826	0	0.145575	0.276114	0.515642	1.4992	3.84565	6.64073	5.88302	2.55547	0.145575	2.55547	5.88302	0	4.13375	1.20297
CGI_10000827	0	0	0	0	0	0	0	0	0	0	0	0	0	0	0
CGI_10000828	0	0	0	0	0	0.127601	0.216058	9.18191	0.0687319	0	0.0687319	9.18191	0	0	7.06167
CGI_10000836	0	0	0	0.055296	0	0.0752482	0.0751439	0.396155	0.0411376	0	0.0411376	0.396155	0	0	3.26753
CGI_10000837	0	0	0.149315	0.0629055	0	0	0.0480189	2.25336	0.0520479	0	0.0520479	2.25336	0	0	5.43609
CGI_10000838	0	0	0	0	0.0286662	0	0.0124309	0	0.00821942	0	0.00821942	0	0	0	#NUM!
CGI_10000839	0.278352	0	0.375249	0.624777	0.695259	0.89451	2.56848	18.7178	1.03166	-0.278352	0.753303	18.4394	#NUM!	0	4.18138
CGI_10000840	4.64235	5.01845	6.03045	2.5747	2.21488	2.47843	3.85399	5.60975	3.43049	0.376094	-1.21186	0.967395	0.112385	-0.548826	0.709521
CGI_10000841	4.56423	3.43436	3.63104	1.95791	1.09618	2.54995	2.9148	0.785971	2.42997	-1.12987	-2.13426	-3.77826	-0.410331	-0.499101	-1.62839
CGI_10000842	0	0	0	0	0	0	0	0	0	0	0	0	0	0	0
CGI_10000843	0	0	0	0.0268601	0	0	0	0.629785	0.00537202	0	0.00537202	0.629785	0	0	6.87325
CGI_10000844	0	0	0	0	0	0	0.0664107	0	0.0132821	0	0.0132821	0	0	0	#NUM!
CGI_10000846	0	0	0	0	0	0	0	0	0	0	0	0	0	0	0
CGI_10000847	0	0	0	0.0753484	0.1301	0.185914	0.404106	1.07963	0.159094	0	0.159094	1.07963	0	0	2.76259
CGI_10000848	0	0	0.224488	0	0	0.173657	0.164112	0	0.112451	0	0.112451	0	0	0	#NUM!
CGI_10000850	2.17174	6.31675	8.19309	9.68962	9.92524	6.89001	8.24934	10.1634	8.58946	4.14501	6.41772	7.99168	1.54033	0.443386	0.242747
CGI_10000851	1.9131	1.69597	2.63465	4.38684	3.96975	3.35075	4.82026	6.54305	3.83245	-0.217127	1.91935	4.62995	-0.173799	1.17615	0.771697
CGI_10000852	0.864438	0.971439	1.03977	1.07986	4.03854	14.411	13.8234	40.1173	6.87853	0.107001	6.01409	39.2528	0.168361	2.8239	2.54405
CGI_10000853	0.720365	0.675308	1.41899	2.32916	5.5974	28.1844	28.2915	43.6651	13.1643	-0.0450569	12.4439	42.9447	-0.0931822	4.28494	1.72985
CGI_10000854	0	0.166514	0	0.0469637	0	0.148115	0.121035	30.2814	0.0632228	0.166514	0.0632228	30.2814	0	-1.39713	8.90377
CGI_10000855	0	0	0.184171	0.063488	0	0	0.467151	4.54844	0.142962	0	0.142962	4.54844	0	0	4.99167
CGI_10000856	2.42366	3.2504	2.87084	0.912343	0.858634	1.34267	1.42512	2.52502	1.48192	0.82674	-0.941735	0.101366	0.42343	-1.13315	0.768827
CGI_10000858	0	0	0	0.0780639	0.110132	0.200944	5.14971	0.91392	1.10777	0	1.10777	0.91392	0	0	-0.277518
CGI_10000859	9.62467	11.6208	10.5328	4.38605	7.67001	7.8102	8.62954	4.93764	7.80571	1.99616	-1.81896	-4.68703	0.271904	-0.574111	-0.660709
CGI_10000860	0.186234	0.0843111	0.100639	0.284704	0.271786	0.618719	2.6857	45.5955	0.792309	-0.101923	0.606075	45.4093	-1.14333	3.23227	5.84668
CGI_10000861	0	0.0363939	0.0392523	0.0353899	0.0354465	0.0258399	0.0408819	0.220613	0.0353621	0.0363939	0.0353621	0.220613	0	-0.041491	2.64124
CGI_10000862	9.40076	9.97596	10.0332	3.54043	1.72461	3.09043	8.17054	7.6755	5.31184	0.575197	-4.08892	-1.72526	0.0856778	-0.909244	0.531049
CGI_10000863	0	0	0.0491943	0.031446	0.153118	0	0.0809333	0.737309	0.0629384	0	0.0629384	0.737309	0	0	3.55026
CGI_10000864	8.81727	8.71275	14.8402	19.6055	19.8964	18.2397	15.8087	19.3218	17.6781	-0.104522	8.86083	10.5045	-0.0172042	1.02076	0.128266
CGI_10000865	9.69128	11.8004	15.6574	22.4469	22.3081	21.416	15.4355	26.7996	19.4528	2.10908	9.76149	17.1083	0.284072	0.721145	0.462237
CGI_10000866	20.873	18.2527	26.132	22.1826	29.8083	36.7541	24.1668	17.3728	27.8088	-2.62034	6.93575	-3.50018	-0.193531	0.607432	-0.678706
CGI_10000867	1.43079	0.156208	6.8718	30.1799	37.5845	80.2079	95.8999	26.4249	50.1488	-1.27459	48.718	24.9941	-3.19528	8.3266	-0.924318
CGI_10000868	0	0	0	0	0	0	0.0522097	0	0.0104419	0	0.0104419	0	0	0	#NUM!
CGI_10000869	0.493965	0.585788	0.427676	0.348421	1.09949	1.20658	4.57607	22.4563	1.53165	0.0918232	1.03769	21.9624	0.245971	1.38664	3.87396
CGI_10000870	0	0	0	0	0	0	0.163396	0.706809	0.0326791	0	0.0326791	0.706809	0	0	4.43488
CGI_10000871	4.88427	3.48588	8.99908	25.46	28.1235	25.3903	22.5507	10.5736	22.1047	-1.39838	17.2205	5.68933	-0.486618	2.66476	-1.06389
CGI_10000872	0.387062	0.725704	0.829943	4.76234	3.95118	4.68868	3.11361	0	3.46915	0.338643	3.08209	-0.387062	0.906818	2.25713	#NUM!
CGI_10000873	0	0	0	0	0.236783	0	0.417974	0	0.130951	0	0.130951	0	0	0	#NUM!
CGI_10000874	0.408396	0.143569	0.432499	0.222229	0.155686	0.203998	0.32883	0.966992	0.268648	-0.264827	-0.139748	0.558596	-1.50822	0.90397	1.84779
CGI_10000875	1.01699	0.772769	0.57913	0.109698	0	0.0587448	0.614272	1.9264	0.272369	-0.244217	-0.744617	0.909414	-0.396191	-1.50448	2.82227
CGI_10000876	0	0	0.416626	0	0	0	0.050333	5.7792	0.0933919	0	0.0933919	5.7792	0	0	5.95143
CGI_10000877	4.09471	2.19051	1.52674	0.739522	25.8352	29.9068	27.0407	8.51038	17.0098	-1.9042	12.9151	4.41567	-0.902496	2.95703	-0.99907
CGI_10000878	9.15287	4.04949	7.31292	7.89011	9.02485	6.71139	8.57297	18.4934	7.90245	-5.10339	-1.25043	9.34057	-1.17649	0.964561	1.22664
CGI_10000879	32.4407	31.3409	39.2984	40.075	47.088	37.1556	16.602	7.72724	36.0438	-1.09984	3.60306	-24.7135	-0.0497603	0.201705	-2.22172
CGI_10000880	10.2706	28.7619	24.5104	15.0292	10.2749	5.29249	7.44696	10.2137	12.5108	18.4914	2.24023	-0.0568176	1.48565	-1.20099	-0.292661
CGI_10000881	0	0.58497	0.136768	0.198466	0.0994886	0.0784099	0.109828	0	0.124592	0.58497	0.124592	0	0	-2.23115	#NUM!
CGI_10000882	11.5258	7.68706	8.48333	2.77692	2.70698	3.61399	7.60372	15.7679	5.03699	-3.83878	-6.48885	4.2421	-0.584368	-0.609871	1.64636
CGI_10000883	0	0	0	0	0	0	0	0.259911	0	0	0	0.259911	0	0	0
CGI_10000884	3.26203	2.75553	1.36758	0.340633	0.144952	0.199197	0.235161	2.62608	0.457504	-0.506504	-2.80453	-0.635948	-0.243442	-2.59047	2.52106
CGI_10000885	0	0	0	0	0	0	0	0	0	0	0	0	0	0	0
CGI_10000886	8.71192	5.61446	7.06366	5.92444	5.53952	3.36566	6.56293	16.5023	5.69124	-3.09746	-3.02067	7.79041	-0.633843	0.0195966	1.53585
CGI_10000887	0.305096	0	0.0585012	0.0494316	0.069642	0.127205	4.49767	4.04544	0.96049	-0.305096	0.655394	3.74034	#NUM!	0	2.07445
CGI_10000888	0	0	0.22923	0	0	0	0.161965	0	0.0782391	0	0.0782391	0	0	0	#NUM!
CGI_10000889	3.98971	2.98904	1.7735	1.14396	2.04408	3.22018	4.15728	4.40849	2.4678	-1.00067	-1.52191	0.418778	-0.416602	-0.276458	0.83706
CGI_10000890	22.0432	34.3838	45.7218	46.1941	40.015	30.6679	32.3343	35.4608	38.9866	12.3407	16.9434	13.4176	0.641398	0.181248	-0.136753
CGI_10000891	0	0	0	0	0	0	0.242889	0.591846	0.0485779	0	0.0485779	0.591846	0	0	3.60685
CGI_10000893	20.2775	13.0849	14.4375	9.18892	9.84686	9.02899	12.4087	7.96946	10.9822	-7.19265	-9.29531	-12.3081	-0.631982	-0.252732	-0.462614
CGI_10000894	0.225506	0.711017	0.597534	0.739365	0.910082	0.835242	0.793918	0.213579	0.775228	0.485512	0.549723	-0.0119265	1.65672	0.124737	-1.85985
CGI_10000895	7.28459	12.0275	8.16262	3.18929	1.10235	2.17865	4.57901	6.07141	3.84238	4.74288	-3.44221	-1.21318	0.723413	-1.64626	0.66003
CGI_10000897	0.0679768	0.0318625	0.0130344	0	0.0604124	0.0754533	0.856271	1.35201	0.201034	-0.0361143	0.133057	1.28404	-1.09318	2.65751	2.7496
CGI_10000898	4.75838	4.75445	2.57138	2.55369	1.48589	3.7417	20.5267	42.3631	6.17587	-0.00392734	1.4175	37.6048	-0.00119122	0.377365	2.77809
CGI_10000899	0.563764	0.255224	1.49873	3.21214	2.64069	2.27468	2.81839	4.00461	2.48893	-0.30854	1.92516	3.44084	-1.14333	3.28569	0.686138
CGI_10000900	6.33661	4.17746	6.97542	2.59204	1.51358	1.83691	1.40165	0.666831	2.86392	-2.15914	-3.47268	-5.66977	-0.601084	-0.544634	-2.1026
CGI_10000901	20.0773	21.6004	27.5328	11.7353	9.32381	13.8076	18.4664	11.8846	16.1732	1.52315	-3.90407	-8.19263	0.105496	-0.417454	-0.444507
CGI_10000902	12.5736	15.4661	27.5633	53.6433	49.6382	37.7824	41.5655	30.0694	42.0385	2.8925	29.4649	17.4957	0.298711	1.4426	-0.483419
CGI_10000903	3.91055	4.36944	22.2168	57.7258	46.9327	28.9455	34.6837	11.1112	38.1009	0.458884	34.1904	7.20065	0.160075	3.12431	-1.77781
CGI_10000904	0.218845	0.0955703	0.389122	0.356914	0.294401	0.312754	0.280696	0.207271	0.326777	-0.123275	0.107932	-0.0115742	-1.19528	1.77367	-0.656791
CGI_10000905	132.143	71.3301	78.01	75.1271	83.8963	118.103	196.793	727.461	110.386	-60.8133	-21.7575	595.318	-0.889521	0.629973	2.72031
CGI_10000906	25.102	23.6771	27.3738	27.6403	33.3051	23.0158	16.7177	11.651	25.6105	-1.42483	0.508582	-13.4509	-0.0843056	0.113243	-1.13628
CGI_10000907	1.26503	1.51737	2.43459	1.22752	1.68947	2.07964	7.59896	4.07363	3.00604	0.252342	1.741	2.8086	0.262403	0.986286	0.438454
CGI_10000908	1.75818	2.78584	2.92697	2.52756	2.9244	4.17799	3.39094	2.91409	3.18957	1.02766	1.43139	1.15591	0.664029	0.195252	-0.130318
CGI_10000909	0	0	0	0	0	0.0499331	0.0232437	1.63744	0.0146354	0	0.0146354	1.63744	0	0	6.80584
CGI_10000910	0	0.0903758	0	0.201084	0.176047	0.244621	2.18427	2.92183	0.561205	0.0903758	0.561205	2.92183	0	2.63452	2.38027
CGI_10000911	0	0.296477	0.121283	0	0	0.131859	0	0	0.0506283	0.296477	0.0506283	0	0	-2.5499	#NUM!
CGI_10000912	0	0	0	0	0	0.0138439	0.0388033	0.437299	0.0105294	0	0.0105294	0.437299	0	0	5.37612
CGI_10000913	0.377973	0.327922	0.374838	0.120404	0.154794	0.399539	0.664957	2.22745	0.342906	-0.0500507	-0.0350665	1.84948	-0.204929	0.0644613	2.69951
CGI_10000914	0	0	0	0	0	0	0.0096181	0	0.00192362	0	0.00192362	0	0	0	#NUM!
CGI_10000915	0	0.082816	0.120661	0.0501404	0.0216438	0.0170581	0.0287361	1.7961	0.0476478	0.082816	0.0476478	1.7961	0	-0.797499	5.23631
CGI_10000916	0	0.123771	0.143282	0	0.122494	0	0.0586328	0.268433	0.0648817	0.123771	0.0648817	0.268433	0	-0.931795	2.04868
CGI_10000917	0	0.171205	0	0.166482	0	0.0632954	0	0	0.0459555	0.171205	0.0459555	0	0	-1.89742	#NUM!
CGI_10000918	34.9358	24.0232	27.8083	15.7275	9.00121	6.07205	6.8809	8.14478	13.098	-10.9126	-21.8378	-26.7911	-0.540279	-0.875082	-0.6854
CGI_10000919	0	0	0	0.0816274	0	0	0.0671268	1.1696	0.0297508	0	0.0297508	1.1696	0	0	5.29694
CGI_10000920	8.70015	2.81592	4.43322	3.07965	4.83298	4.2181	5.58137	4.5954	4.42906	-5.88423	-4.27109	-4.10476	-1.62743	0.653395	0.0531874
CGI_10000921	0	0	7.29454	2.9663	7.34638	1.8927	0.459729	0	3.99193	0	3.99193	0	0	0	#NUM!
CGI_10000922	0	0	0	0.164321	0	0	0	0.9632	0.0328641	0	0.0328641	0.9632	0	0	4.87325
CGI_10000923	0	0.235939	0	0	0	0	0	0.5117	0	0.235939	0	0.5117	0	#NUM!	0
CGI_10000930	0	0	0.0756993	0	0	0.0585589	0.315572	0.45696	0.0899661	0	0.0899661	0.45696	0	0	2.34461
CGI_10000931	0	0	0.127151	0	0	0.168944	0.118619	0	0.0829428	0	0.0829428	0	0	0	#NUM!
CGI_10000932	0.508493	0	0	1.13531	11.8457	10.6316	6.17751	3.8528	5.95801	-0.508493	5.44952	3.34431	#NUM!	0	-0.628923
CGI_10000933	0	0.18993	0.127151	0.803875	1.42074	1.72577	3.04334	4.98908	1.42418	0.18993	1.42418	4.98908	0	2.90659	1.80864
CGI_10000934	7.65811	4.87594	6.91766	14.5796	17.9778	13.1308	12.0009	16.814	12.9214	-2.78217	5.26324	9.15587	-0.651307	1.406	0.379904
CGI_10000935	16.1486	6.72046	13.6374	43.113	63.2439	52.7021	41.8087	39.0273	42.901	-9.42809	26.7525	22.8788	-1.26477	2.67438	-0.136527
CGI_10000936	0	0	0	0	0	0	0.109043	4.0936	0.0218086	0	0.0218086	4.0936	0	0	7.55233
CGI_10000937	0.395926	0.364822	1.32518	2.9132	4.6291	3.91586	3.45989	3.74986	3.24865	-0.0311035	2.85272	3.35394	-0.118036	3.15457	0.206999
CGI_10000938	0.13831	0.129659	0.0265206	0	0	0	0.022314	0.130995	0.00976691	-0.00865092	-0.128543	-0.0073149	-0.0931822	-3.73068	3.74547
CGI_10000940	0	0	0	0	0	0	0.0192429	0.3612	0.00384857	0	0.00384857	0.3612	0	0	6.55233
CGI_10000941	8.31611	7.94698	12.2137	17.8613	28.7145	18.5672	14.9754	7.35812	18.4664	-0.369138	10.1503	-0.957997	-0.0655036	1.21643	-1.3275
CGI_10000942	0.11012	0	0.29179	1.19402	4.74144	0.714966	2.72946	0.521478	1.93434	-0.11012	1.82422	0.411358	#NUM!	0	-1.89116
CGI_10000943	0	0	0.0591977	0.34066	0.548746	0.390165	1.82066	49.708	0.631885	0	0.631885	49.708	0	0	6.29767
CGI_10000944	0	0	0.153003	0.129283	0	0	0.0643673	0	0.0693307	0	0.0693307	0	0	0	#NUM!
CGI_10000945	0	0	0	0	0	0.0917138	0.106658	0	0.0396743	0	0.0396743	0	0	0	#NUM!
CGI_10000947	34.0423	23.0213	20.4566	21.2081	20.6599	23.9137	54.1831	53.2295	28.0843	-11.021	-5.958	19.1872	-0.564357	0.286792	0.922463
CGI_10000948	2.57352	1.3348	2.05676	0.768459	0.663364	0.23226	1.08204	1.87493	0.960577	-1.23872	-1.61294	-0.698587	-0.947116	-0.474652	0.964864
CGI_10000949	0.569959	0.497806	0	0	0.520402	0.418891	12.1808	449.666	2.62401	-0.0721534	2.05406	449.096	-0.195276	2.39812	7.42093
CGI_10000950	0	0	0	0	0	0	0	0	0	0	0	0	0	0	0
CGI_10000951	10.0806	20.6758	20.512	18.7267	21.7811	30.097	60.4731	38.3438	30.318	10.5952	20.2374	28.2632	1.03636	0.552232	0.338821
CGI_10000952	0.491624	0.337784	1.74402	4.61597	4.1507	9.81105	10.3031	6.75153	6.12498	-0.15384	5.63335	6.25991	-0.541454	4.18053	0.14051
CGI_10000953	17.7378	29.1314	31.9778	15.8316	11.8243	16.5941	20.5785	15.5238	19.3613	11.3936	1.62345	-2.21404	0.715746	-0.589401	-0.318694
CGI_10000954	29.2892	17.9655	21.6305	20.6462	24.8557	18.7989	23.814	27.0178	21.9491	-11.3237	-7.34014	-2.27144	-0.705136	0.288926	0.299749
CGI_10000955	15.2784	8.1716	6.28699	4.2674	8.56597	7.79237	9.31965	14.0896	7.24648	-7.10684	-8.03197	-1.18884	-0.902806	-0.17334	0.959279
CGI_10000956	10.8919	17.735	18.4265	10.4967	10.0224	16.2451	11.0894	8.35094	13.256	6.84312	2.36409	-2.54098	0.703344	-0.419956	-0.666635
CGI_10000958	0.475838	1.18861	1.78758	1.85782	2.43449	2.76928	1.70616	0.676007	2.11107	0.712774	1.63523	0.20017	1.32074	0.828694	-1.64286
CGI_10000959	0	0.267736	0.42774	0.214347	0	0	0.0582734	0	0.140072	0.267736	0.140072	0	0	-0.934643	#NUM!
CGI_10000960	0	0.171205	0.0700367	0	0	0	4.68022	26.6372	0.950052	0.171205	0.950052	26.6372	0	2.47228	4.80929
CGI_10000961	0	0	0	0.135167	0	0	5.09967	38.8232	1.04697	0	1.04697	38.8232	0	0	5.21263
CGI_10000964	0	0	0	0	0	0	0.136972	6.40737	0.0273945	0	0.0273945	6.40737	0	0	7.8697
CGI_10000967	0	0	0	0.0317109	0.044676	0	0.0572402	0	0.0267254	0	0.0267254	0	0	0	#NUM!
CGI_10000968	0	0	0	0.054924	0	0	0.0273456	0.9632	0.0164539	0	0.0164539	0.9632	0	0	5.87133
CGI_10000969	0	0.215142	0	0	0	0	0	0	0	0.215142	0	0	0	#NUM!	0
CGI_10000972	0	0	0.0540501	0.0912159	0.0643431	0.13685	0.136415	0.800922	0.0965746	0	0.0965746	0.800922	0	0	3.05194
CGI_10000974	0	0	0	0.0154474	0.0435262	0.0336741	0.143077	1.2642	0.047145	0	0.047145	1.2642	0	0	4.74498
CGI_10000975	14.4202	10.6236	13.9312	9.66914	5.24895	3.95874	11.2917	36.567	8.81994	-3.79667	-5.60028	22.1468	-0.440827	-0.268425	2.0517
CGI_10000976	0.797943	0	1.01541	2.22872	0.891289	3.0664	2.85203	0	2.01077	-0.797943	1.21283	-0.797943	#NUM!	0	#NUM!
CGI_10000977	0	0	0	0	0	0	0	1.04517	0	0	0	1.04517	0	0	0
CGI_10000978	86.2003	72.2975	81.921	113.819	119.45	117.278	116.106	85.7926	109.715	-13.9028	23.5145	-0.407681	-0.253747	0.601741	-0.354833
CGI_10000979	0.288146	0.38673	0.693181	2.34609	2.41525	3.99675	5.98652	3.27488	3.08756	0.0985841	2.79941	2.98673	0.424527	2.99707	0.084976
CGI_10000980	23.4375	44.1131	47.7836	52.6444	68.6691	87.02	47.0595	37.8187	60.6353	20.6756	37.1979	14.3812	0.912389	0.458952	-0.681059
CGI_10000981	0	0	0	0	0	0	0.0960285	35.9301	0.0192057	0	0.0192057	35.9301	0	0	10.8694
CGI_10000982	0	0	0	0	0	0	0.801939	7.0176	0.160388	0	0.160388	7.0176	0	0	5.45134
CGI_10000983	3.12284	1.43332	1.12663	0.681047	0.631022	0.570696	1.98983	24.6902	0.999846	-1.68952	-2.12299	21.5674	-1.1235	-0.519585	4.62609
CGI_10000985	0.371801	0	0	0	0	0.0721978	0.037464	0.704275	0.0219323	-0.371801	-0.349869	0.332474	#NUM!	0	5.00501
CGI_10000986	0	0	0	0.0298118	0	0	0.0181908	0.213579	0.0096005	0	0.0096005	0.213579	0	0	4.47552
CGI_10000987	0	0	0	0.0540668	0	0	0.146358	0.950772	0.0400849	0	0.0400849	0.950772	0	0	4.56797
CGI_10000988	0.205819	0	0	0.46026	0.224889	0.614861	0.498997	1.94933	0.359801	-0.205819	0.153983	1.74351	#NUM!	0	2.43771
CGI_10000989	0	0	0	0.133387	0	0	0	0	0.0266774	0	0.0266774	0	0	0	#NUM!
CGI_10000990	0	0	0	0	0	0.138476	0.339948	0.188935	0.0956848	0	0.0956848	0.188935	0	0	0.981531
CGI_10000991	23.0967	69.924	101.851	104.229	79.9712	37.515	21.9002	13.4321	69.0935	46.8273	45.9968	-9.66458	1.5981	-0.0172386	-2.36286
CGI_10000992	8.8283	31.4328	35.6595	39.8207	33.4683	23.4448	11.7295	10.4517	28.8245	22.6045	19.9962	1.62344	1.83206	-0.124973	-1.46355
CGI_10000993	32.6622	81.1222	92.3258	54.2107	27.8837	16.9823	15.5476	5.01257	41.39	48.4601	8.72789	-27.6496	1.31248	-0.970814	-3.04566
CGI_10000994	0.285503	0.089215	0.132718	0.581692	1.16931	1.53675	4.65543	25.0573	1.61518	-0.196287	1.32968	24.7718	-1.67814	4.17826	3.95547
CGI_10000995	14.1883	33.5341	40.14	53.29	63.6763	54.1992	43.9601	17.6187	51.0531	19.3458	36.8648	3.43031	1.24092	0.60637	-1.5349
CGI_10000996	18.1754	30.3796	22.4645	16.7299	20.7038	34.3425	38.988	28.1304	26.6457	12.2042	8.47037	9.95501	0.741117	-0.189197	0.0782244
CGI_10000997	0	0	0	0	0	0	0.0786063	1.30416	0.0157213	0	0.0157213	1.30416	0	0	6.37426
CGI_10000998	0.130975	0.114395	0.182655	0.123244	0.349202	0.336183	0.314091	1.11644	0.261075	-0.0165807	0.130099	0.985461	-0.195276	1.19044	2.09637
CGI_10000999	0	0	0.123298	0.207779	0.259512	0.313473	1.6823	2.97716	0.517273	0	0.517273	2.97716	0	0	2.52494
CGI_10001000	0	0	0.167146	0.0576193	0	0.287128	1.08458	2.8896	0.319295	0	0.319295	2.8896	0	0	3.17791
CGI_10001001	0	0	0	0.0364718	0.0629741	0.114777	1.44373	4.96458	0.331591	0	0.331591	4.96458	0	0	3.90419
CGI_10001002	5.93386	3.20493	3.34844	3.39633	2.34914	4.06835	4.41538	2.49779	3.51553	-2.72893	-2.41832	-3.43607	-0.888678	0.133451	-0.493091
CGI_10001003	0	0.0675308	6.05546	2.17178	0.939687	0.656569	1.12675	2.45616	2.19005	0.0675308	2.19005	2.45616	0	5.01927	0.165441
CGI_10001004	8.1617	15.5845	20.1208	21.5377	24.1195	20.4871	19.5255	20.6966	21.1581	7.42281	12.9964	12.5349	0.933172	0.441098	-0.0318189
CGI_10001005	46.1886	92.744	96.6851	79.7423	67.5526	42.1705	31.0357	55.9539	63.4372	46.5554	17.2486	9.76532	1.00572	-0.547924	-0.18109
CGI_10001007	0	0	0.565879	1.21918	0.752238	0.27271	0.0173168	0	0.565465	0	0.565465	0	0	0	#NUM!
CGI_10001008	0	0.673442	0.60056	0.111219	0.500081	0.0656055	0.122029	1.79282	0.279899	0.673442	0.279899	1.79282	0	-1.26665	2.67925
CGI_10001009	0	0	0	0	0	0	0	0	0	0	0	0	0	0	0
CGI_10001010	83.8183	78.1808	110.273	100.805	111.36	68.0915	77.2608	57.85	93.558	-5.63751	9.7397	-25.9683	-0.100451	0.259047	-0.693545
CGI_10001011	0	0.182229	0.153851	0.335115	0.578947	0.842482	0.638036	17.4889	0.509686	0.182229	0.509686	17.4889	0	1.48386	5.10068
CGI_10001012	0	0.175583	0	0.130106	0.0917763	0	0.129733	0.7616	0.070323	0.175583	0.070323	0.7616	0	-1.32008	3.43696
CGI_10001013	5.66959	4.59666	4.60856	2.98534	5.27324	16.2021	26.184	23.4678	11.0506	-1.07293	5.38105	17.7982	-0.30266	1.26547	1.08655
CGI_10001014	0	0	0	0.049471	0.0384388	0.0257475	0.00849685	0	0.0244308	0	0.0244308	0	0	0	#NUM!
CGI_10001015	0.843354	3.45194	3.30909	5.63057	16.1199	8.41631	4.16118	5.19188	7.52741	2.60859	6.68406	4.34853	2.0332	1.12475	-0.535897
CGI_10001016	0	0	0	0	0	0	0	0.268433	0	0	0	0.268433	0	0	0
CGI_10001017	4.66797	5.92829	5.46102	8.21806	14.564	12.0988	14.7678	26.5265	11.0219	1.26032	6.35396	21.8586	0.344822	0.894689	1.26706
CGI_10001018	0	0	0.037109	0.0293749	0.0704874	0.112268	0.658407	6.17095	0.181529	0	0.181529	6.17095	0	0	5.08722
CGI_10001019	0	0	0	0	0	0.0498758	0.535615	1.85371	0.117098	0	0.117098	1.85371	0	0	3.98462
CGI_10001020	0	0	0.0328225	0	0	0	0.295192	1.78335	0.0656029	0	0.0656029	1.78335	0	0	4.76469
CGI_10001021	34.2987	12.5428	16.3054	13.3307	27.0931	36.616	33.103	16.0223	25.2896	-21.7559	-9.00903	-18.2764	-1.45129	1.01169	-0.658469
CGI_10001022	3.05096	3.20655	4.90187	1.3544	0.800118	1.46671	6.79508	16.3744	3.06364	0.15559	0.012677	13.3234	0.0717586	-0.0657765	2.41813
CGI_10001023	0.215213	0	0.0675326	0.335184	1.85828	8.29433	7.00563	0.203831	3.51219	-0.215213	3.29698	-0.0113821	#NUM!	0	-4.10693
CGI_10001024	0	0	0.397158	0.284805	0.331938	0.732325	1.06025	0	0.561296	0	0.561296	0	0	0	#NUM!
CGI_10001025	3.52489	1.57158	4.19601	10.1874	8.73278	8.2112	11.3697	10.4923	8.53942	-1.95331	5.01452	6.96744	-1.16536	2.44192	0.297126
CGI_10001026	0.105419	0.194275	0.253603	0.113226	0.0936883	0.47508	16.202	20.468	3.42752	0.088856	3.3221	20.3626	0.881964	4.14099	2.57813
CGI_10001027	0	0	0	0.0299834	0	0.627516	2.17344	1.75754	0.566188	0	0.566188	1.75754	0	0	1.6342
CGI_10001028	0.682451	0.0639766	0.223663	0.190463	0.0589905	0.119088	0.123542	0.129272	0.143149	-0.618475	-0.539302	-0.55318	-3.41511	1.1619	-0.147114
CGI_10001039	0	0	0	0.410553	0.131546	5.70194	16.6195	2.18325	4.5727	0	4.5727	2.18325	0	0	-1.06657
CGI_10001040	0	0	0.163036	0.275143	0.561566	0.282968	0.509504	1.6106	0.358443	0	0.358443	1.6106	0	0	2.16778
CGI_10001041	0	0.248072	0	0	0.120808	0.095212	0	0.501257	0.0432039	0.248072	0.0432039	0.501257	0	-2.52153	3.53632
CGI_10001042	0.375843	0.328263	12.593	158.923	144.089	42.358	4.23213	2.49176	72.4389	-0.0475794	72.0631	2.11591	-0.195276	7.78577	-4.86153
CGI_10001043	0.705664	0.165382	0.246026	1.83654	3.55025	15.0864	8.06929	36.4247	5.7577	-0.540282	5.05203	35.719	-2.09318	5.12162	2.66135
CGI_10001044	0	0.167663	0.801276	3.3359	3.24152	3.17658	2.943	0.16939	2.69966	0.167663	2.69966	0.16939	0	4.00914	-3.99435
CGI_10001045	0	0	0.0992399	0.0512401	0.0721899	0	0.0637344	0	0.0572809	0	0.0572809	0	0	0	#NUM!
CGI_10001046	0	0.233507	0.708417	2.26413	2.04888	0.555956	0.577374	0.506425	1.23095	0.233507	1.23095	0.506425	0	2.39824	-1.28135
CGI_10001047	0	0.0407377	0.476476	1.22134	2.34034	2.75766	4.54039	21.2926	2.26724	0.0407377	2.26724	21.2926	0	5.79843	3.23134
CGI_10001048	0	0	0	0	0	0	0	0	0	0	0	0	0	0	0
CGI_10001049	1.99486	5.15087	22.9274	28.4435	51.8603	70.8473	35.0844	51.0126	41.8326	3.15601	39.8377	49.0177	1.36853	3.02174	0.286226
CGI_10001050	4.39432	5.01559	7.9389	27.1479	29.4818	21.0516	14.3573	26.1696	19.9955	0.621274	15.6012	21.7753	0.190781	1.99518	0.388217
CGI_10001051	0.0843354	0.0790605	0.65277	1.77758	3.50138	3.66268	8.49832	20.0487	3.61855	-0.00527495	3.53421	19.9643	-0.0931822	5.51631	2.47002
CGI_10001052	2.00629	3.57772	4.38731	2.38871	2.08722	2.18056	4.02731	8.93789	3.01422	1.57144	1.00793	6.9316	0.834513	-0.247256	1.56815
CGI_10001053	55.0856	15.3094	10.8311	5.36622	2.04456	1.60001	0.607316	0.677561	4.08983	-39.7762	-50.9957	-54.408	-1.84726	-1.9043	-2.59362
CGI_10001055	0	0	0	0	0	0	0.0382042	0	0.00764083	0	0.00764083	0	0	0	#NUM!
CGI_10001056	8.95791	5.89607	8.20455	14.2578	18.5968	13.0813	14.3751	24.5192	13.7031	-3.06183	4.74519	15.5613	-0.603407	1.21668	0.839409
CGI_10001057	0	0.107858	0.576941	0.47547	0.608127	0.205728	0.358352	0.23392	0.444924	0.107858	0.444924	0.23392	0	2.04443	-0.927542
CGI_10001058	0.510998	0	0.195965	0.75878	0.285388	0.351115	0.387529	0	0.395755	-0.510998	-0.115243	-0.510998	#NUM!	0	#NUM!
CGI_10001059	1.3649	1.13409	0.604355	0.569748	1.02608	2.30091	3.2931	6.20504	1.55884	-0.230808	0.193938	4.84013	-0.267257	0.458932	1.99297
CGI_10001060	0	0	0	0	0	0	0	0	0	0	0	0	0	0	0
CGI_10001061	0	0	0	0	0	0.0545659	0	0.28727	0.0109132	0	0.0109132	0.28727	0	0	4.71826
CGI_10001062	0	0	0	0	0	0	0	0	0	0	0	0	0	0	0
CGI_10001063	0	0	0	0.0511694	0.0883518	0.161031	0.050753	8.79819	0.070261	0	0.070261	8.79819	0	0	6.96834
CGI_10001064	0	0.0447718	0	0.0281033	0.104368	0.0430986	0.0654423	0	0.0482025	0.0447718	0.0482025	0	0	0.106516	#NUM!
CGI_10001065	33.4345	32.6474	47.7031	54.7379	34.854	12.4644	10.3047	12.5853	32.0128	-0.787098	-1.42164	-20.8492	-0.0343694	-0.0283168	-1.34691
CGI_10001066	0.16259	0.370638	0.680234	0.537933	0.722487	0.450043	1.46887	15.3991	0.771914	0.208048	0.609324	15.2365	1.18877	1.05843	4.31826
CGI_10001067	0	0	0.363213	0.130428	0.101189	0.0677799	0.0973665	0.419856	0.151995	0	0.151995	0.419856	0	0	1.46587
CGI_10001068	0	0	0.297961	0.0954929	0	0	0	0	0.0786908	0	0.0786908	0	0	0	#NUM!
CGI_10001069	0.613802	0.689779	0.176542	0.0495879	0.0700541	0.202179	0.259177	0.29067	0.151508	0.075977	-0.462294	-0.323132	0.168361	-2.18674	0.939986
CGI_10001070	0.429831	1.35984	1.596	0.44859	0.0654096	0	0.0174053	10.0418	0.425481	0.930011	-0.00434993	9.61193	1.6616	-1.67627	4.56077
CGI_10001071	0	0	0	0.102339	0	0	0	0	0.0204678	0	0.0204678	0	0	0	#NUM!
CGI_10001072	80.2771	78.4175	53.8976	40.4777	38.434	25.985	18.4672	10.951	35.4523	-1.85959	-44.8248	-69.3261	-0.0338127	-1.1453	-1.69481
CGI_10001073	0.664952	0	0	0	0	0	0.0807787	0	0.0161557	-0.664952	-0.648797	-0.664952	#NUM!	0	#NUM!
CGI_10001074	0	0	0.0231284	0	0.0275329	0.0184424	0.781887	1.25664	0.170198	0	0.170198	1.25664	0	0	2.88428
CGI_10001075	0.130975	0	0.331068	0.435143	0.805245	1.17472	3.03326	8.4353	1.15589	-0.130975	1.02491	8.30432	#NUM!	0	2.86744
CGI_10001076	0.185237	0.11379	0.615692	2.04378	2.91944	2.24971	2.70979	2.57312	2.10768	-0.0714469	1.92245	2.38788	-0.702999	4.21121	0.287861
CGI_10001077	0	0	0.284534	1.1749	4.32953	5.70981	7.86984	12.882	3.87373	0	3.87373	12.882	0	0	1.73356
CGI_10001078	0.418277	0.574777	0.838506	0.258418	0.0477385	0.124821	0.799823	6.33848	0.413861	0.156501	-0.00441527	5.9202	0.458546	-0.473855	3.93692
CGI_10001089	0.0903594	0	0.346549	0.527367	0.957056	1.22117	3.77698	22.2509	1.36582	-0.0903594	1.27547	22.1606	#NUM!	0	4.02602
CGI_10001090	0	0	0	0.064964	0	0.0614748	0.0405741	4.1888	0.0334026	0	0.0334026	4.1888	0	0	6.97043
CGI_10001091	0	0	0	0	0	0	0.0126401	0.445225	0.00252802	0	0.00252802	0.445225	0	0	7.46038
CGI_10001092	0	0	0	0	0.219243	0.580237	0.996002	0	0.359097	0	0.359097	0	0	0	#NUM!
CGI_10001093	0	0	1.75619	4.72938	2.54547	2.6078	4.61847	2.36169	3.25146	0	3.25146	2.36169	0	0	-0.461267
CGI_10001094	0	0	3.03042	10.0332	6.32665	8.41052	13.6665	8.05928	8.29345	0	8.29345	8.05928	0	0	-0.0413217
CGI_10001095	0	0.106162	0.201358	0.768705	74.7049	2141.58	173.93	0.214512	478.237	0.106162	478.237	0.214512	0	12.1372	-11.1225
CGI_10001096	3.70473	4.43296	12.9705	21.9749	21.5871	19.7445	14.3301	16.3744	18.1214	0.72822	14.4167	12.6697	0.258898	2.03136	-0.146254
CGI_10001097	0	0	0.0302286	0.0973276	0.0681349	0.467989	0.0821311	17.0214	0.149162	0	0.149162	17.0214	0	0	6.83433
CGI_10001098	0	0	0	0	0	0	0	0	0	0	0	0	0	0	0
CGI_10001099	0	0	0	0	0	0	0.115397	0.637964	0.0230795	0	0.0230795	0.637964	0	0	4.78879
CGI_10001100	0.372469	0.168622	1.7775	3.69577	6.93105	9.58103	19.6278	54.9439	8.32262	-0.203847	7.95015	54.5714	-1.14333	5.62517	2.72285
CGI_10001102	0.0906753	0.200895	0.845682	1.70867	2.03753	1.99809	2.94748	11.5938	1.90749	0.110219	1.81682	11.5031	1.14766	3.24717	2.6036
CGI_10001103	0	0	0	0	0	0	0	0	0	0	0	0	0	0	0
CGI_10001104	0	0	0	0.0682259	0	0	0	0	0.0136452	0	0.0136452	0	0	0	#NUM!
CGI_10001105	0	0	0	0	0	0.0680905	0	0	0.0136181	0	0.0136181	0	0	0	#NUM!
CGI_10001106	227.174	39.2043	35.4606	49.5443	84.194	161.011	344.602	1226.12	134.962	-187.97	-92.212	998.941	-2.53471	1.78347	3.18347
CGI_10001107	23.9942	14.9902	17.5915	26.2887	59.8223	48.2855	37.77	54.9384	37.9516	-9.00397	13.9574	30.9442	-0.678663	1.34014	0.533654
CGI_10001108	0.117345	0.0550025	0.23729	0.382806	0.545363	0.427084	1.0146	3.11188	0.521428	-0.0623421	0.404083	2.99453	-1.09318	3.2449	2.57725
CGI_10001109	323.148	172.933	200.275	132.231	77.9011	43.9732	52.8352	16.7517	101.443	-150.216	-221.705	-306.397	-0.901985	-0.769541	-2.59829
CGI_10001110	137.635	122.229	136.071	158.502	152.897	138.774	88.9909	69.9706	135.047	-15.4061	-2.58857	-67.6648	-0.171262	0.14387	-0.948639
CGI_10001111	8.08726	21.2908	86.0795	35.5603	8.4315	10.1077	8.69997	8.57869	29.7758	13.2035	21.6885	0.491429	1.39651	0.48391	-1.79531
CGI_10001112	0	0	0	0	0	0	0.129773	0.338781	0.0259546	0	0.0259546	0.338781	0	0	3.70629
CGI_10001113	0	0	0.155003	0.0800322	0	0	0.0249241	0	0.0519919	0	0.0519919	0	0	0	#NUM!
CGI_10001114	1.14731	4.83755	7.36352	3.53413	1.87562	1.86138	2.3878	3.18495	3.40449	3.69025	2.25718	2.03764	2.07602	-0.50684	-0.0961668
CGI_10001115	0.346932	0.563601	1.20354	5.55015	5.81698	6.26915	4.77445	0.328583	4.72285	0.216669	4.37592	-0.0183484	0.700023	3.06691	-3.84533
CGI_10001116	0.156696	0.0684295	2.88731	5.42	9.12336	12.5224	21.7866	39.7735	10.3479	-0.0882662	10.1913	39.6168	-1.19528	7.24051	1.94246
CGI_10001117	0	0	1.99832	9.60703	9.39589	1.65338	0.24421	0.8256	4.57976	0	4.57976	0.8256	0	0	-2.47176
CGI_10001118	0	0	1.69689	5.86963	6.67327	1.65025	0.383937	0	3.25479	0	3.25479	0	0	0	#NUM!
CGI_10001119	1.11942	0.588252	0.936657	1.20406	0.867088	2.63341	2.07783	0.176702	1.54381	-0.531165	0.424393	-0.942714	-0.928241	1.39199	-3.1271
CGI_10001120	0.365256	0.330713	0.0700367	0.177212	0.482472	0.217997	0.59648	0	0.308839	-0.0345424	-0.0564161	-0.365256	-0.143326	-0.098723	#NUM!
CGI_10001121	0	0.0613917	0.410994	0.119454	0.0298968	0.0935893	0.0467768	0.620242	0.140142	0.0613917	0.140142	0.620242	0	1.19078	2.14594
CGI_10001122	0	0.194055	0.339987	0.271216	0.0978441	0.229179	0.352127	1.21793	0.258071	0.194055	0.258071	1.21793	0	0.411301	2.23859
CGI_10001123	0.597882	1.36292	1.58031	0.596587	0.514291	0.975647	1.13768	5.16714	0.960903	0.765041	0.36302	4.56926	1.18877	-0.504242	2.4269
CGI_10001124	0	0	0.082616	0.17051	0.233983	0.325001	0.101771	0	0.182776	0	0.182776	0	0	0	#NUM!
CGI_10001125	0	0	0	0	0.129389	0	0.164072	0	0.0586923	0	0.0586923	0	0	0	#NUM!
CGI_10001126	55.8854	36.725	35.3147	14.4975	11.8004	20.2396	38.9069	60.543	24.1518	-19.1605	-31.7336	4.65754	-0.605712	-0.60463	1.32583
CGI_10001127	38.7023	28.0816	28.6112	12.3649	6.255	16.8324	27.9118	24.6863	18.3951	-10.6207	-20.3072	-14.016	-0.462795	-0.610303	0.424389
CGI_10001128	0	0	0.128946	0.133639	0.158401	0.157665	0.590188	5.82388	0.233768	0	0.233768	5.82388	0	0	4.63883
CGI_10001129	0	0.546061	0.60978	5.3802	31.781	18.4001	12.0883	13.7088	13.6519	0.546061	13.6519	13.7088	0	4.64389	0.00600318
CGI_10001130	1.61075	0.58337	0.898528	1.16479	1.70998	1.70724	2.16248	2.74602	1.5286	-1.02738	-0.0821512	1.13526	-1.46525	1.38973	0.845127
CGI_10001131	1.87469	0.272894	0.511999	0.468681	1.23815	1.46145	2.25795	2.36738	1.18765	-1.60179	-0.687039	0.492698	-2.78024	2.12169	0.995189
CGI_10001132	0.746875	2.17369	1.23252	0.245453	0.257121	0.561229	0.62127	0.628777	0.583519	1.42681	-0.163356	-0.118098	1.54121	-1.89729	0.107769
CGI_10001134	0	0	0.245561	0	0	0	0	0	0.0491122	0	0.0491122	0	0	0	#NUM!
CGI_10001135	0	0	0.615883	1.12722	1.18278	2.50215	5.12722	13.5267	2.11105	0	2.11105	13.5267	0	0	2.67977
CGI_10001136	0.22649	0.098909	0.17175	0.719105	0.908545	0.692825	5.46145	18.877	1.59074	-0.127581	1.36425	18.6505	-1.19528	4.00745	3.56887
CGI_10001137	0	0	0.146625	0.247088	0.308608	7.58977	20.1766	5.31062	5.69374	0	5.69374	5.31062	0	0	-0.100497
CGI_10001138	1.36327	0.97889	1.93578	3.3505	4.72442	4.29618	7.47947	5.75158	4.35727	-0.384382	2.994	4.38831	-0.477855	2.15421	0.400534
CGI_10001139	0	0	0	0	0	0	0	0	0	0	0	0	0	0	0
CGI_10001150	5.52674	2.23716	3.45727	5.13653	6.34667	6.31718	6.45334	5.23444	5.5422	-3.28957	0.0154616	-0.292296	-1.30476	1.30879	-0.0824231
CGI_10001151	3.60568	4.14808	3.32165	2.46536	2.98623	2.41565	5.42061	7.48669	3.3219	0.542404	-0.283778	3.88101	0.202174	-0.320436	1.17232
CGI_10001152	0.451011	0.1057	0	0.437536	3.99177	11.9318	16.5764	8.97032	6.5875	-0.345311	6.13649	8.51931	-2.09318	5.96168	0.445429
CGI_10001153	0	0	0	0	0.186803	0	0.165909	0	0.0705423	0	0.0705423	0	0	0	#NUM!
CGI_10001154	0.389972	0.523394	1.00615	0.670892	0.44508	0.968117	0.735421	0	0.765132	0.133422	0.37516	-0.389972	0.424527	0.547811	#NUM!
CGI_10001155	0	0	2.33494	2.12039	2.63504	1.28928	0.761402	1.61945	1.82821	0	1.82821	1.61945	0	0	-0.174932
CGI_10001156	0	0.868801	0.2162	0.0607272	0	0.0676143	0.0456575	0	0.0780398	0.868801	0.0780398	0	0	-3.47674	#NUM!
CGI_10001157	6.21685	5.60617	6.54579	4.61703	6.536	9.34967	11.428	4.20575	7.69531	-0.610684	1.47846	-2.0111	-0.149169	0.456965	-0.871615
CGI_10001158	0.864438	0.377503	0.271256	0	0	0	0	0	0.0542512	-0.486935	-0.810187	-0.864438	-1.19528	-2.79876	#NUM!
CGI_10001160	0	0.387943	0.2116	0.0445763	0.119236	0.248715	0.412686	0	0.207363	0.387943	0.207363	0	0	-0.903688	#NUM!
CGI_10001161	0.403629	0.277324	3.80658	0.907914	0.80956	0.463437	0.745821	3.24939	1.34666	-0.126304	0.943034	2.84577	-0.541454	2.27974	1.27078
CGI_10001162	2.53006	0.790605	0	0.273281	0	0.479811	0.952648	7.18876	0.341148	-1.73946	-2.18892	4.6587	-1.67814	-1.21256	4.39727
CGI_10001163	0	0.040018	0	0	0	0.0164855	0.0363971	0.0867901	0.0105765	0.040018	0.0105765	0.0867901	0	-1.91978	3.03667
CGI_10001164	0.653777	0.591949	0.425492	0.77863	1.5494	0.721014	0.602269	0	0.815361	-0.0618281	0.161584	-0.653777	-0.143326	0.461967	#NUM!
CGI_10001165	730.345	518.926	652.929	864.383	972.557	671.104	362.142	191.301	704.623	-211.419	-25.7217	-539.044	-0.493049	0.441323	-1.88101
CGI_10001166	0.656535	0.573422	0.537923	0	0.433614	0.979455	1.27187	1.24363	0.644573	-0.0831134	-0.0119623	0.58709	-0.195276	0.168747	0.948136
CGI_10001167	0	0.0790594	0.0547991	0.227327	0.290471	0.217313	0.611063	2.39827	0.280195	0.0790594	0.280195	2.39827	0	1.82542	3.09749
CGI_10001168	0	0.369774	0	0	0	0.735898	0.749584	0	0.297096	0.369774	0.297096	0	0	-0.315712	#NUM!
CGI_10001169	0	0	0	0	0	0.138918	0.135279	0.338781	0.0548394	0	0.0548394	0.338781	0	0	2.62707
CGI_10001170	7.64102	8.29965	11.6774	37.953	65.3583	77.8461	85.1595	93.8604	55.5988	0.658637	47.9578	86.2194	0.119286	2.74393	0.755462
CGI_10001171	0.774124	11.8164	3.76508	0.910706	1.18042	1.59409	3.75654	1.46636	2.24137	11.0423	1.46724	0.69224	3.93208	-2.39834	-0.612136
CGI_10001172	0	12.9241	1.81638	0.524389	1.1177	0.651179	1.23923	1.3158	1.06978	12.9241	1.06978	1.3158	0	-3.59468	0.298632
CGI_10001173	0.097493	0	0.018694	0.0157958	0.022254	0.0203241	0.531488	0.461684	0.121711	-0.097493	0.0242181	0.364191	#NUM!	0	1.92344
CGI_10001174	0	0	0	0	0	0.20872	1.60832	5.15906	0.363408	0	0.363408	5.15906	0	0	3.82744
CGI_10001175	3.09137	1.87701	9.39492	21.2116	24.3018	20.9144	18.2617	11.7115	18.8169	-1.21436	15.7255	8.62012	-0.719809	3.32552	-0.684103
CGI_10001176	1.85237	0.434127	0	0	0	0	1.49546	0	0.299092	-1.41824	-1.55328	-1.85237	-2.09318	-0.537528	#NUM!
CGI_10001177	0.51694	0.532266	0.381487	0.671345	0.463608	0.914994	1.44236	2.6112	0.774759	0.0153263	0.257819	2.09426	0.0421515	0.541599	1.75289
CGI_10001178	0	0	0.0802033	0	0	0	0.0927631	0	0.0345933	0	0.0345933	0	0	0	#NUM!
CGI_10001179	0	0	0	0	0	0.0917138	0.0426926	0	0.0268813	0	0.0268813	0	0	0	#NUM!
CGI_10001180	0	0.215142	0.320051	0.0606788	0.104771	0.248437	0.678583	0.434719	0.282504	0.215142	0.282504	0.434719	0	0.392981	0.621809
CGI_10001181	4.51011	2.19279	3.86934	7.06586	13.0542	10.5865	6.81465	4.5767	8.27811	-2.31732	3.768	0.0665836	-1.04039	1.91653	-0.854995
CGI_10001182	0.222602	0.101963	0.523874	1.5922	3.08783	4.10975	8.74763	21.9965	3.61226	-0.120639	3.38965	21.7739	-1.12642	5.14678	2.6063
CGI_10001183	0.456302	0	0.153786	0.20798	0.679575	1.73923	12.4134	8.21121	3.03879	-0.456302	2.58249	7.75491	#NUM!	0	1.4341
CGI_10001184	0	0	0.453668	0.581744	0.559932	1.12308	1.44463	4.45019	0.832611	0	0.832611	4.45019	0	0	2.41815
CGI_10001185	0.110589	0	0.0694045	0.0682255	0.0252434	0.136602	0.206251	1.36162	0.101145	-0.110589	-0.00944385	1.25103	#NUM!	0	3.75083
CGI_10001186	26.1026	13.2851	15.6423	5.28028	2.03977	0.825083	1.94958	2.24747	5.1474	-12.8175	-20.9552	-23.8552	-0.974386	-1.36789	-1.19554
CGI_10001187	0.87275	1.57643	1.92567	0.833994	1.0257	1.35522	3.57243	10.3914	1.7426	0.703684	0.869852	9.5187	0.853025	0.144578	2.57608
CGI_10001188	0.135068	0.122295	0.14598	0.339502	0.360115	0.326169	4.05781	4.6053	1.04592	-0.0127735	0.910847	4.47023	-0.143326	3.09633	2.13853
CGI_10001189	0	0	0.0518323	0.026689	0	0.34177	4.70491	7.19639	1.02504	0	1.02504	7.19639	0	0	2.81159
CGI_10001190	5.43916	2.28028	2.72261	1.67657	1.37875	1.41875	9.6664	11.1309	3.37262	-3.15888	-2.06654	5.69175	-1.25417	0.564656	1.72263
CGI_10001191	0	0.0655286	0.589783	0.627127	2.03132	4.34446	3.05617	0.52963	2.12977	0.0655286	2.12977	0.52963	0	5.02243	-2.00764
CGI_10001192	0.253006	0.34767	0.352837	0.148767	0	0.0386841	0.0275056	0.958501	0.113559	0.0946638	-0.139448	0.705495	0.458546	-1.61428	3.07734
CGI_10001193	0.794886	1.24041	0.654727	0.207424	0.0907214	0.0357501	0.34454	0.752846	0.266632	0.445521	-0.528253	-0.0420397	0.641993	-2.21789	1.4975
CGI_10001194	0.251168	0.399988	0.383107	0.863866	6.69773	3.80844	3.7881	4.99558	3.10825	0.148819	2.85708	4.74441	0.6713	2.95807	0.68455
CGI_10001195	0	0	0	0	0	0.0733782	0.161456	0.866152	0.0469669	0	0.0469669	0.866152	0	0	4.2049
CGI_10001196	0	5.37905	1.6206	0.474359	0.422951	1.07845	0.541454	2.78056	0.827563	5.37905	0.827563	2.78056	0	-2.70041	1.74843
CGI_10001197	0	0	0	0.0718237	0	0	0.0223678	0	0.0188383	0	0.0188383	0	0	0	#NUM!
CGI_10001198	0	0	0	0	0	0	0.0596973	0	0.0119395	0	0.0119395	0	0	0	#NUM!
CGI_10001199	137.506	128.06	144.328	152.942	159.092	179.774	85.3964	120.714	144.306	-9.44554	6.8005	-16.7924	-0.10267	0.172311	-0.257548
CGI_10001200	13.1367	13.9856	25.5525	39.1372	46.0013	27.0407	19.9719	15.214	31.5407	0.848869	18.404	2.07727	0.0903358	1.17327	-1.05181
CGI_10001202	5.11358	3.0349	4.34249	1.47232	0.666994	0.542859	2.80977	13.8375	1.96689	-2.07868	-3.14669	8.72394	-0.752683	-0.625737	2.8146
CGI_10001203	10.1925	7.048	10.8581	13.2467	14.7393	14.8322	15.4939	42.2768	13.834	-3.14454	3.6415	32.0842	-0.532227	0.972937	1.61164
CGI_10001204	0.0956943	0	1.74828	1.43382	1.57916	1.43357	3.02053	16.9484	1.84307	-0.0956943	1.74738	16.8527	#NUM!	0	3.20096
CGI_10001210	33.3426	65.9827	55.485	15.6664	10.119	7.94608	9.08549	10.0251	19.6604	32.6401	-13.6822	-23.3175	0.984721	-1.7468	-0.97167
CGI_10001211	0.545961	0	0.999337	0.265127	0.124623	0	5.40521	0	1.35886	-0.545961	0.812898	-0.545961	#NUM!	0	#NUM!
CGI_10001212	0	0	0	0	0	0.0872617	0.0547442	0.476924	0.0284012	0	0.0284012	0.476924	0	0	4.06974
CGI_10001213	0	0	0.0749487	0	0.0395351	0.0355259	0.0179582	0	0.0335936	0	0.0335936	0	0	0	#NUM!
CGI_10001214	0.241239	0	0	0	0	0	0.0121722	0.91392	0.00243445	-0.241239	-0.238804	0.672681	#NUM!	0	8.55233
CGI_10001215	7.70985	12.0576	18.2296	8.35758	9.00648	8.20604	8.32991	3.98296	10.4259	4.34777	2.71608	-3.72689	0.64517	-0.209769	-1.38826
CGI_10001216	0	0	0.0957373	0.148024	0.131861	0.0995188	0.0741263	2.31168	0.109854	0	0.109854	2.31168	0	0	4.39529
CGI_10001217	13.7796	48.4087	46.8764	50.133	51.4615	33.9852	22.1177	26.8846	40.9147	34.6291	27.1352	13.1051	1.81274	-0.242645	-0.605839
CGI_10001218	0	0.438038	0.0895965	0.123544	0	0.346504	0.0612694	0	0.124183	0.438038	0.124183	0	0	-1.81859	#NUM!
CGI_10001219	0.166773	0.364151	0.694838	0.47546	0.618753	0.604719	0.438818	0.63181	0.566518	0.197378	0.399745	0.465037	1.12665	0.637586	0.157369
CGI_10001220	0	0	0	0.0577955	0.0816492	0.0619859	0.100167	0.338781	0.0603196	0	0.0603196	0.338781	0	0	2.48965
CGI_10001221	1.88605	0.544975	0.673992	0.644739	0.682378	1.58143	1.95725	1.7863	1.10796	-1.34107	-0.778089	-0.0997487	-1.7911	1.02364	0.68907
CGI_10001222	45.2622	31.7833	41.3271	82.2883	123.164	135.773	118.799	102.671	100.27	-13.4789	55.0082	57.4083	-0.510036	1.65755	0.0341266
CGI_10001223	40.8536	27.6535	40.2968	79.4978	116.318	132.598	104.83	78.0588	94.708	-13.2001	53.8544	37.2052	-0.563001	1.77603	-0.278926
CGI_10001224	33.5782	28.2406	20.1995	13.873	13.9527	14.9413	5.89119	3.97529	13.7715	-5.33753	-19.8066	-29.6029	-0.249751	-1.03608	-1.79256
CGI_10001225	0.153906	0.547547	0.582208	0.567775	0.445469	0.291562	0.560268	1.02036	0.489456	0.393641	0.33555	0.866457	1.83093	-0.161801	1.05983
CGI_10001226	0.118146	0	0	0.0191421	0	0.117932	0.116393	1.34278	0.0506933	-0.118146	-0.0674531	1.22463	#NUM!	0	4.72728
CGI_10001227	51.3983	40.1694	37.8831	26.4888	19.7515	19.9314	25.3066	14.0352	25.8723	-11.2289	-25.526	-37.3631	-0.355624	-0.63469	-0.882357
CGI_10001228	39.79	35.72	32.7812	11.3765	3.35648	2.89228	4.36561	3.95918	10.9544	-4.06992	-28.8355	-35.8308	-0.155671	-1.70522	-1.46824
CGI_10001229	12.4742	6.75394	7.91704	6.41304	5.88973	16.7745	26.8725	22.8516	12.7734	-5.72023	0.299189	10.3774	-0.885142	0.919336	0.839158
CGI_10001230	4.60352	3.38367	4.60634	2.84741	2.64251	2.47889	2.80179	1.45335	3.07539	-1.21985	-1.52813	-3.15017	-0.444149	-0.13782	-1.08139
CGI_10001231	0	0	0	0	0	0.196721	0.138837	0	0.0671118	0	0.0671118	0	0	0	#NUM!
CGI_10001232	0	0	0	0	0	0	0.0417766	0	0.00835532	0	0.00835532	0	0	0	#NUM!
CGI_10001233	0	0	0.804082	0.126032	0.0836564	0.0424729	0.0935551	0.0891528	0.22996	0	0.22996	0.0891528	0	0	-1.36703
CGI_10001234	0	0	0.170847	0.0244284	0	0.0680307	0.0754531	0	0.0677518	0	0.0677518	0	0	0	#NUM!
CGI_10001235	0.113493	0.0761613	0.772598	1.51562	2.37911	4.11288	8.28587	14.35	3.41321	-0.0373317	3.29972	14.2365	-0.575473	5.48593	2.07185
CGI_10001236	1.08055	4.79585	4.71541	2.7779	3.06455	5.67293	8.43013	7.1638	4.93219	3.7153	3.85164	6.08325	2.15002	0.0404403	0.538498
CGI_10001237	9.53863	16.6597	22.4207	14.3952	10.6632	11.4012	19.8477	7.11439	15.7456	7.1211	6.20697	-2.42423	0.804511	-0.0814164	-1.14614
CGI_10001238	1.10747	0.79889	1.63349	1.30475	0.976171	3.97748	6.49197	22.9009	2.87677	-0.308575	1.76931	21.7934	-0.471193	1.84838	2.99288
CGI_10001239	0.435851	0.0951688	0.151957	0.0994263	0.0994886	0.7508	0.441231	0.4128	0.308581	-0.340682	-0.127271	-0.0230512	-2.19528	1.69709	0.419796
CGI_10001240	3.63974	2.88359	2.91861	1.08405	0.196635	0.0818489	0.182233	0	0.892676	-0.756153	-2.74706	-3.63974	-0.335971	-1.69166	#NUM!
CGI_10001241	1.29666	2.02341	0.779829	1.10584	0	0.51301	0.44485	0.61404	0.568706	0.726756	-0.727952	-0.682617	0.641993	-1.83104	0.110651
CGI_10001242	0.751685	1.00886	1.23177	0.364697	0	0.114931	0.151485	0.71193	0.372576	0.257176	-0.37911	-0.0397549	0.424527	-1.43712	0.934203
CGI_10001243	0.271551	0	0.156208	0.115674	0.061985	0.216886	0.161995	0.771569	0.14255	-0.271551	-0.129002	0.500017	#NUM!	0	2.43633
CGI_10001244	0.181351	1.3136	1.92843	0.613644	0.165582	0.189938	0.297781	0.515278	0.639076	1.13225	0.457725	0.333928	2.85667	-1.03947	-0.310635
CGI_10001245	1.15258	0.454261	0.298881	0.243369	0.764739	8.14967	168.086	188.169	35.5085	-0.698323	34.3559	187.017	-1.34328	6.2885	2.40579
CGI_10001246	0	0	0.1145	0.163117	0.402573	0.602506	1.67173	33.4638	0.590886	0	0.590886	33.4638	0	0	5.82358
CGI_10001247	1.82628	9.41948	8.02897	1.74026	1.12281	3.10566	10.65	15.9131	4.92955	7.5932	3.10327	14.0869	2.36674	-0.934192	1.69069
CGI_10001248	34.774	19.2492	29.8679	33.1321	76.9273	67.9289	79.3408	100.479	57.4394	-15.5248	22.6654	65.7053	-0.853212	1.57724	0.806786
CGI_10001249	0	0	0	0.143963	0	0	13.6186	0	2.75251	0	2.75251	0	0	0	#NUM!
CGI_10001250	0.343865	0.13248	2.18398	3.83234	5.13451	8.06855	13.6295	20.3549	6.56977	-0.211385	6.22591	20.0111	-1.37607	5.632	1.63146
CGI_10001251	2.20187	1.64178	1.08752	0.46042	0.4907	1.07442	1.84823	10.1954	0.992258	-0.560092	-1.20961	7.99351	-0.42347	-0.726472	3.36106
CGI_10001252	1.64655	1.85036	1.56432	0.641653	0.543738	2.04445	2.87658	12.4757	1.53415	0.203811	-0.112401	10.8292	0.168361	-0.270368	3.02361
CGI_10001253	1.27635	1.01106	1.60805	0.84965	0.571395	0.985763	2.29998	1.64843	1.26297	-0.265288	-0.0133835	0.372078	-0.336153	0.320945	0.384274
CGI_10001254	0	0	0	0	0	0	0	0	0	0	0	0	0	0	0
CGI_10001255	47.7445	51.4673	58.3112	28.6535	11.7468	8.33085	10.1843	11.2235	23.4453	3.72282	-24.2991	-36.521	0.108322	-1.13435	-1.06278
CGI_10001256	1.35303	0	0	0	0.205898	0.10948	0.0717885	12.8147	0.0774332	-1.35303	-1.2756	11.4617	#NUM!	0	7.37064
CGI_10001257	0.351636	0.247231	1.07275	2.84839	3.36158	3.29017	3.79385	5.49514	2.87335	-0.104404	2.52171	5.1435	-0.50822	3.5388	0.935423
CGI_10001258	0	0	1.06963	3.41844	5.02775	4.20599	4.91297	6.10027	3.72696	0	3.72696	6.10027	0	0	0.710874
CGI_10001259	0	0.0547547	0.146625	0.0189265	0.0504874	0.0906299	0.0389459	1.10638	0.0691229	0.0547547	0.0691229	1.10638	0	0.33618	4.00054
CGI_10001260	0	0	0	0	0	0	0	0	0	0	0	0	0	0	0
CGI_10001261	7.95283	9.01475	12.7575	9.0774	10.8864	11.1562	11.4179	15.5557	11.0591	1.06192	3.10626	7.60285	0.180819	0.294873	0.492209
CGI_10001262	7.3668	12.9119	14.3917	6.96924	5.62747	9.41874	7.59884	6.97719	8.8012	5.54507	1.4344	-0.389613	0.809588	-0.552926	-0.335054
CGI_10001263	13.7734	7.55373	8.93901	7.81986	12.1455	25.3129	26.2916	25.6532	16.1018	-6.21965	2.32838	11.8798	-0.866621	1.09196	0.671922
CGI_10001266	0	0	0.0947163	0	0	0.102975	0.0995471	1.40352	0.0594477	0	0.0594477	1.40352	0	0	4.56128
CGI_10001267	0	0	0.174223	0.0278417	0	0	0.210127	3.264	0.0824383	0	0.0824383	3.264	0	0	5.30718
CGI_10001268	0	0.0782389	0.0515296	0.0553434	0.0387157	0	0.0422747	2.03619	0.0375727	0.0782389	0.0375727	2.03619	0	-1.0582	5.76005
CGI_10001269	1.4542	1.32961	1.4365	1.50867	1.38654	2.59507	3.4096	4.13186	2.06728	-0.124589	0.613081	2.67766	-0.129221	0.636732	0.99906
CGI_10001270	0	0	0	0.0739371	0.0521548	0.141012	0.445524	2.27222	0.142526	0	0.142526	2.27222	0	0	3.99481
CGI_10001271	0	0	0.0537579	0.0185316	0.12117	0.0836637	0.272233	1.32765	0.109871	0	0.109871	1.32765	0	0	3.59499
CGI_10001272	1.01367	0.991589	0.980737	1.0458	1.00834	0.625973	0.501908	2.24015	0.832553	-0.0220847	-0.18112	1.22647	-0.0317791	-0.252199	1.42798
CGI_10001274	0.221651	0.587871	2.74333	1.98464	1.96446	1.66911	2.53674	0.839713	2.17966	0.366221	1.95801	0.618062	1.40721	1.89053	-1.37613
CGI_10001276	20.6655	7.89451	10.6028	44.2892	78.9355	122.449	74.555	86.3494	66.1663	-12.771	45.5008	65.6839	-1.3883	3.06717	0.38409
CGI_10001277	9.47329	7.21012	12.4971	21.3719	22.5535	17.1281	17.2964	12.3369	18.1694	-2.26318	8.6961	2.86358	-0.393844	1.33342	-0.558533
CGI_10001278	0	0.544278	1.70713	2.94868	3.91351	4.41934	2.28931	2.56614	3.05559	0.544278	3.05559	2.56614	0	2.48904	-0.251854
CGI_10001279	0	0.0993428	0.301388	1.16414	1.61182	9.71655	15.9849	12.0653	5.75577	0.0993428	5.75577	12.0653	0	5.85645	1.06779
CGI_10001280	0	0	0	0.700905	1.24602	5.45227	10.7625	5.89478	3.63234	0	3.63234	5.89478	0	0	0.698541
CGI_10001281	8.03091	2.25089	1.76602	4.39014	7.01171	3.20465	3.80162	10.7754	4.03483	-5.78002	-3.99608	2.7445	-1.83507	0.842013	1.41716
CGI_10001282	0.328268	0	0.134481	0.0482185	0.254273	0.141294	0.728394	0.777266	0.261332	-0.328268	-0.0669356	0.448998	#NUM!	0	1.57252
CGI_10001283	1.00516	0.734519	0.904147	1.93934	1.26041	1.57755	2.91295	3.808	1.71888	-0.270641	0.713719	2.80284	-0.452554	1.2266	1.14756
CGI_10001284	5.45961	1.26205	4.06398	7.11157	7.74495	13.8437	22.6847	14.9955	11.0898	-4.19756	5.63017	9.53589	-2.11303	3.13539	0.435299
CGI_10001285	4.73755	1.27266	2.6557	4.78314	7.95251	8.73869	14.1938	4.90765	7.66478	-3.46489	2.92723	0.170097	-1.89629	2.5904	-0.643213
CGI_10001286	0	0.128883	0.9336	2.53416	4.21735	5.36266	9.89479	20.3422	4.58851	0.128883	4.58851	20.3422	0	5.15389	2.14837
CGI_10001287	1.79193	1.36162	1.10717	1.78713	1.5495	2.24345	9.49913	16.783	3.23728	-0.43031	1.44535	14.991	-0.396191	1.24946	2.37415
CGI_10001288	0	0.0578836	0.0624299	0	0	0.0299766	0	0	0.0184813	0.0578836	0.0184813	0	0	-1.64709	#NUM!
CGI_10001292	0	0.205157	0.179308	0.206121	0.194492	0.353867	0.809626	2.27998	0.348683	0.205157	0.348683	2.27998	0	0.765187	2.70903
CGI_10001293	62.0561	54.2873	63.3201	26.704	16.6784	12.6498	18.7147	7.52772	27.6134	-7.76882	-34.4427	-54.5284	-0.192959	-0.975247	-1.87508
CGI_10001294	0	0	0	0	0	0	0	0	0	0	0	0	0	0	0
CGI_10001295	0	0.50496	0.602755	0.565741	2.46464	1.02904	1.10206	0	1.15285	0.50496	1.15285	0	0	1.19096	#NUM!
CGI_10001296	0	1.27607	0.700367	0.33264	0.315724	0.126591	0.224036	0	0.339872	1.27607	0.339872	0	0	-1.90864	#NUM!
CGI_10001297	0.232064	0.422093	0.463198	0.383843	16.9682	37.4568	16.8781	10.7697	14.43	0.190029	14.198	10.5377	0.863038	5.09537	-0.422092
CGI_10001298	0	1.46447	1.09074	0.266043	0.543738	1.44483	2.32352	12.4757	1.13377	1.46447	1.13377	12.4757	0	-0.369246	3.45992
CGI_10001299	0	0.359526	0.832399	1.18583	1.45331	1.47591	2.28505	3.89867	1.4465	0.359526	1.4465	3.89867	0	2.0084	1.43042
CGI_10001300	0	0.939225	1.77214	1.46437	1.25183	4.04249	3.71588	3.92986	2.44934	0.939225	2.44934	3.92986	0	1.38285	0.682083
CGI_10001301	2.08082	7.26689	9.15701	6.06591	6.68447	14.185	20.7579	19.5617	11.3701	5.18607	9.28925	17.4809	1.80419	0.645831	0.782791
CGI_10001302	4.1493	9.01676	14.1529	6.53974	9.43048	17.8191	26.9742	27.8365	14.9833	4.86746	10.834	23.6872	1.11974	0.732674	0.893622
CGI_10001303	0	0	0	0	0	0	0.0810562	2.13579	0.0162112	0	0.0162112	2.13579	0	0	7.04163
CGI_10001304	0	0	0	0.0763943	0.107629	0.0720931	0.559235	0.446575	0.16307	0	0.16307	0.446575	0	0	1.45341
CGI_10001305	0	0	0	0	0	0	0.557771	0	0.111554	0	0.111554	0	0	0	#NUM!
CGI_10001306	0	0	0.111744	0	0	0.226328	6.59094	34.2207	1.3858	0	1.3858	34.2207	0	0	4.62607
CGI_10001307	0	0	0	0	0	0	0.796472	4.55782	0.159294	0	0.159294	4.55782	0	0	4.83858
CGI_10001308	0	0	0.253324	0.0886643	0	0.0542679	0.0270064	0	0.0846526	0	0.0846526	0	0	0	#NUM!
CGI_10001309	0	0	0	0	0	0.0474228	0.836244	5.38632	0.176733	0	0.176733	5.38632	0	0	4.92965
CGI_10001310	40.2563	30.0198	25.7008	9.42445	4.89669	7.27626	13.7273	18.2867	12.2051	-10.2365	-28.0512	-21.9696	-0.423302	-1.29843	0.583314
CGI_10001311	1.54058	3.44077	9.51735	12.1818	11.147	11.0824	18.4664	6.11434	12.479	1.90019	10.9384	4.57376	1.15925	1.8587	-1.02923
CGI_10001313	0.283422	0.132848	0.271727	0.0457943	0.251883	0.556261	0.427868	0.268433	0.310707	-0.150575	0.0272844	-0.0149896	-1.09318	1.22578	-0.210992
CGI_10001314	0	0	0	0	0	0	0	0	0	0	0	0	0	0	0
CGI_10001315	0	0	0	0.257332	0.519822	0.171744	0.133152	1.87732	0.21641	0	0.21641	1.87732	0	0	3.11683
CGI_10001316	27.3873	37.4475	25.9707	11.8135	13.1591	14.7336	14.7987	25.9389	16.0951	10.0602	-11.2922	-1.44845	0.451361	-1.21825	0.688493
CGI_10001317	18.2302	7.26972	4.22972	2.42018	2.15845	3.33295	2.34118	29.6685	2.89649	-10.9605	-15.3337	11.4382	-1.32636	-1.32759	3.35655
CGI_10001318	0	0	0.129159	0	0.153755	0.887183	0.759843	3.18982	0.385988	0	0.385988	3.18982	0	0	3.04685
CGI_10001319	0	0	0.0441066	0.0867148	0.157002	0.121788	0.421958	0.133125	0.166314	0	0.166314	0.133125	0	0	-0.321125
CGI_10001321	0	0	0	0.117208	0.0827912	0.120706	0.080438	0	0.0802287	0	0.0802287	0	0	0	#NUM!
CGI_10001322	93.7983	71.3289	96.399	41.6755	21.674	12.6066	8.72097	8.42425	36.2152	-22.4694	-57.5831	-85.374	-0.395074	-0.977891	-2.10398
CGI_10001323	0	0.0693726	0.166152	0.051405	0	0	0	2.25681	0.0435114	0.0693726	0.0435114	2.25681	0	-0.672973	5.69675
CGI_10001324	0	0	0	0.350277	0.393742	0.21056	0.362663	0	0.263448	0	0.263448	0	0	0	#NUM!
CGI_10001325	22.8415	10.8644	19.8052	29.368	40.7772	49.6234	86.8343	68.6151	45.2816	-11.9771	22.4401	45.7737	-1.07205	2.05932	0.599602
CGI_10001326	0	0	0	0	0	0	0	0	0	0	0	0	0	0	0
CGI_10001327	0.451011	0.816718	1.31298	1.05474	0.996571	4.89846	2.15352	1.70863	2.08326	0.365706	1.63224	1.25762	0.856674	1.35093	-0.285997
CGI_10001328	0	0	0.0809719	0	0	0.0626376	0	0	0.0287219	0	0.0287219	0	0	0	#NUM!
CGI_10001329	0	0	0	0	0	0.0144712	0.335495	1.52389	0.0699932	0	0.0699932	1.52389	0	0	4.4444
CGI_10001330	0	0	0	0	0.0794573	0.0603218	0.0517327	0	0.0383024	0	0.0383024	0	0	0	#NUM!
CGI_10001331	66.2437	53.4969	56.5697	18.0524	4.04458	5.94213	11.4177	4.45418	19.2053	-12.7468	-47.0384	-61.7896	-0.308328	-1.47795	-2.10827
CGI_10001332	0	0.319016	0.22923	2.18898	8.60662	17.6819	2.8468	2.07563	6.31071	0.319016	6.31071	2.07563	0	4.3061	-1.60425
CGI_10001333	7.3223	6.64818	14.181	22.8938	45.6562	38.7341	31.6593	47.1968	30.6249	-0.674116	23.3026	39.8745	-0.139337	2.20367	0.623985
CGI_10001334	6.44399	7.90055	7.79757	3.68787	4.29423	3.69126	4.17179	3.5726	4.72854	1.45655	-1.71545	-2.8714	0.293997	-0.740557	-0.404423
CGI_10001335	34.5775	20.7524	21.1693	18.7842	13.1353	16.9	18.4749	14.8583	17.6928	-13.8252	-16.8848	-19.7193	-0.736559	-0.230117	-0.251895
CGI_10001336	0.416262	0.740462	0.645832	10.253	17.3512	14.1638	27.3861	22.2355	13.96	0.3242	13.5437	21.8193	0.830933	4.23673	0.671569
CGI_10001337	2.31251	0.907928	1.02509	0.364528	0.729973	1.13109	1.93518	0.93866	1.03717	-1.40458	-1.27534	-1.37385	-1.34881	0.192003	-0.143978
CGI_10001338	1.02503	0.716211	1.05423	1.85531	10.5004	27.4045	71.0273	18.0571	22.3684	-0.308815	21.3433	17.0321	-0.517204	4.96493	-0.308889
CGI_10001339	0	0	0	0	0	0	0.0277766	7.74356	0.00555532	0	0.00555532	7.74356	0	0	10.4449
CGI_10001340	0.286554	0.125139	0	0.168492	0.189257	0.170767	8.27119	26.3257	1.75994	-0.161415	1.47339	26.0391	-1.19528	3.81392	3.90287
CGI_10001341	0.213442	0	0	0.194382	0.563877	0.203109	16.9845	63.2739	3.58916	-0.213442	3.37572	63.0605	#NUM!	0	4.13989
CGI_10001342	4.46695	7.48556	7.53054	1.62938	1.29799	4.78473	6.82271	5.52342	4.41307	3.01861	-0.0538856	1.05647	0.744819	-0.762329	0.323781
CGI_10001343	1.00711	0.47206	0.728608	3.28588	8.26076	9.77761	3.87468	42.4463	5.18551	-0.535052	4.1784	41.4391	-1.09318	3.45744	3.03308
CGI_10001344	23.2129	25.0978	28.9011	28.162	31.0573	26.8329	39.6559	75.5742	30.9218	1.88493	7.70896	52.3613	0.112636	0.301065	1.28927
CGI_10001345	132.607	155.835	125.92	40.822	16.2411	10.7743	6.57219	5.3681	40.0658	23.2285	-92.5408	-127.238	0.232867	-1.95958	-2.89989
CGI_10001346	0	0	0	0	0	0.09538	0.051522	0.372145	0.0293804	0	0.0293804	0.372145	0	0	3.66294
CGI_10001347	1.75224	3.5405	11.5578	12.738	13.1457	12.1906	17.1039	10.7161	13.3472	1.78826	11.5949	8.96383	1.01475	1.91451	-0.316759
CGI_10001348	9.45628	8.72384	21.9446	40.1409	50.7588	46.9218	44.9658	27.9541	40.9464	-0.732442	31.4901	18.4978	-0.11631	2.2307	-0.550677
CGI_10001349	0	0	0	0.0598597	0	0	0.0560792	0.35088	0.0231878	0	0.0231878	0.35088	0	0	3.91954
CGI_10001350	0	0	0	0	0	0	0	0.488788	0	0	0	0.488788	0	0	0
CGI_10001352	0	0	0	0	0	0.0341787	0.116936	0	0.0302228	0	0.0302228	0	0	0	#NUM!
CGI_10001353	0	0	0	0.0281012	0	0	0	0	0.00562025	0	0.00562025	0	0	0	#NUM!
CGI_10001354	2.13149	9.21829	6.9358	2.81179	1.39912	3.21679	4.74398	8.41151	3.82149	7.0868	1.69	6.28002	2.11264	-1.27036	1.13823
CGI_10001355	0	0.293302	0.442787	0.800233	1.08423	0.818864	0.643854	2.22368	0.757993	0.293302	0.757993	2.22368	0	1.3698	1.5527
CGI_10001356	0	0.678784	0.499439	0.355751	0.112754	0.705437	0.262959	0.46784	0.387268	0.678784	0.387268	0.46784	0	-0.809621	0.272683
CGI_10001357	5.93831	3.76408	6.94106	12.0396	13.6748	17.5594	13.4686	17.6559	12.7367	-2.17423	6.79839	11.7176	-0.657756	1.75862	0.471157
CGI_10001358	0.540274	0.36256	1.50852	3.4042	5.79199	7.28469	14.0521	36.8424	6.4083	-0.177714	5.86802	36.3021	-0.575473	4.14365	2.52335
CGI_10001359	0	0.153042	0.989717	2.6058	8.81239	16.1003	29.665	21.5744	11.6346	0.153042	11.6346	21.5744	0	6.24836	0.890891
CGI_10001360	12.8719	42.1259	35.486	21.0657	18.542	9.31904	11.8211	19.721	19.2468	29.254	6.37484	6.84907	1.71048	-1.13009	0.0351158
CGI_10001361	0	0	0.0908948	0.0716105	0.109622	0.319861	14.6777	1.1696	3.05394	0	3.05394	1.1696	0	0	-1.38465
CGI_10001362	0.122615	0.559024	0.953318	3.36583	3.72348	3.00546	2.80809	2.671	2.77124	0.436409	2.64862	2.54839	2.18877	2.30955	-0.0531484
CGI_10001363	0	0.42651	0.285532	0.120293	0	0	0.0893184	0	0.0990288	0.42651	0.0990288	0	0	-2.10666	#NUM!
CGI_10001364	0.0937908	0.0879244	0.058862	0.268937	0.288315	0.538705	0.92113	3.55322	0.41519	-0.00586636	0.321399	3.45942	-0.0931822	2.23944	3.09728
CGI_10001365	6.46645	6.82798	7.8062	7.49569	6.88591	10.7771	14.3459	14.6732	9.46218	0.361534	2.99573	8.20672	0.0784859	0.470713	0.632936
CGI_10001366	0	0	0.276006	0.593445	0	0.208425	0	1.55126	0.215575	0	0.215575	1.55126	0	0	2.84718
CGI_10001367	0	0	0	0	0	0	0.109251	0	0.0218501	0	0.0218501	0	0	0	#NUM!
CGI_10001368	0	0	0	0.221902	0.189168	39.4022	14.3589	0.829084	10.8344	0	10.8344	0.829084	0	0	-3.70796
CGI_10001369	0.12276	0.0536099	0.0545692	0.141687	0.740728	2.72496	3.86155	3.2555	1.5047	-0.0691506	1.38194	3.13274	-1.19528	4.81083	1.1134
CGI_10001370	0	0	0	0.108837	0	0	0.0994521	0	0.0416577	0	0.0416577	0	0	0	#NUM!
CGI_10001372	48.0526	27.0958	21.3009	17.7979	19.5652	41.4685	68.7258	74.4072	33.7717	-20.9568	-14.2809	26.3546	-0.826546	0.317745	1.13963
CGI_10001373	1.88376	4.21266	5.24539	3.40683	3.70755	4.03799	4.79749	5.82818	4.23905	2.3289	2.35529	3.94441	1.16112	0.00900837	0.459303
CGI_10001374	19.774	20.8041	18.0151	18.1271	21.8525	21.7265	37.6922	19.0352	23.4827	1.03013	3.70867	-0.738783	0.0732649	0.174726	-0.302925
CGI_10001375	0	0.0794743	0.092002	0.0240586	0	0.0654791	0.126127	3.27488	0.0615334	0.0794743	0.0615334	3.27488	0	-0.369118	5.73393
CGI_10001376	0.38137	0.511849	0.412178	0.162623	0	0.126919	0.356081	0.3612	0.21156	0.130479	-0.169809	-0.0201698	0.424527	-1.27465	0.771729
CGI_10001377	4.27469	6.87883	9.9209	7.54746	7.4098	10.2564	20.1163	15.1148	11.0502	2.60414	6.77548	10.8401	0.686343	0.683833	0.451896
CGI_10001378	0	0	0	0	0	0	0	1.24889	0	0	0	1.24889	0	0	0
CGI_10001379	0	0.0832572	0.102177	0.352463	0.392485	0.323805	0.375881	0	0.309362	0.0832572	0.309362	0	0	1.89365	#NUM!
CGI_10001380	0	0	0.077697	0	0	0.0728967	0.0694187	0	0.0440025	0	0.0440025	0	0	0	#NUM!
CGI_10001381	2.35756	6.07984	6.92906	8.37196	9.99173	12.0182	14.1727	12.2808	10.2967	3.72228	7.93919	9.92324	1.36674	0.760082	0.254216
CGI_10001382	0.174048	0.0583988	0.13426	0.0761345	0.105019	0.131571	0.481556	4.12107	0.185708	-0.115649	0.0116603	3.94703	-1.57547	1.66903	4.47191
CGI_10001383	4.73305	4.78954	8.80781	9.30548	10.2104	6.51562	10.0397	10.6465	8.9758	0.0564961	4.24276	5.91343	0.0171188	0.906153	0.246263
CGI_10001384	6.56267	10.2853	11.2576	7.56091	5.83496	6.75941	12.0693	8.62162	8.69643	3.72264	2.13376	2.05895	0.64823	-0.242091	-0.0124637
CGI_10001385	0	0	0	0	0	0.856191	12.1019	0.599063	2.59163	0	2.59163	0.599063	0	0	-2.11308
CGI_10001386	0	0	0	0	0	0	0.089883	0	0.0179766	0	0.0179766	0	0	0	#NUM!
CGI_10001387	0	0	0	0	0	0.0666407	0.422492	2.4768	0.0978266	0	0.0978266	2.4768	0	0	4.66211
CGI_10001388	0	0	0.0537579	0.0908473	0	0.293828	0.542686	0.796592	0.196224	0	0.196224	0.796592	0	0	2.02134
CGI_10001389	0.120339	0	0.0461495	0.0318176	0.109876	0.619046	1.06835	3.53322	0.375047	-0.120339	0.254708	3.41288	#NUM!	0	3.23584
CGI_10001390	0	0	0.113014	0	0	0	0	0	0.0226028	0	0.0226028	0	0	0	#NUM!
CGI_10001391	1.10944	1.03601	1.93403	1.30658	0.889461	1.46872	5.11295	11.1206	2.14235	-0.0734277	1.03291	10.0111	-0.0987906	1.04815	2.37597
CGI_10001393	2.88146	3.13075	2.03938	4.60881	7.24574	7.75191	5.3897	6.54976	5.40711	0.24929	2.52565	3.6683	0.119708	0.788348	0.276585
CGI_10001394	3.40373	3.39091	4.27214	6.26615	7.81153	7.88552	6.71655	6.1404	6.59038	-0.0128133	3.18665	2.73667	-0.00544126	0.958687	-0.102028
CGI_10001395	0	0.0658837	0.0441066	0.045422	0.189087	0.278672	0.233258	0.399376	0.158109	0.0658837	0.158109	0.399376	0	1.26293	1.33683
CGI_10001396	0.166773	0.0781707	0.232577	0.862733	1.41818	1.80087	1.3987	2.84314	1.14261	-0.0886019	0.975839	2.67637	-1.09318	3.86956	1.31515
CGI_10001397	0	0	0.324257	0.27489	0.517613	0.574885	1.29118	4.56743	0.596565	0	0.596565	4.56743	0	0	2.93663
CGI_10001398	0	0	0	0.108151	0.0578931	0.1894	0.296864	3.00264	0.130461	0	0.130461	3.00264	0	0	4.52454
CGI_10001399	0	0	0	0	0.171773	0.330898	1.21656	3.38781	0.343846	0	0.343846	3.38781	0	0	3.30052
CGI_10001400	10.0318	8.61357	11.8489	18.3887	20.0804	16.9062	15.0247	4.64952	16.4498	-1.41818	6.41802	-5.38223	-0.21989	0.933384	-1.82291
CGI_10001401	3.67846	7.25286	8.13086	1.35022	0.485894	1.88699	4.73436	5.74846	3.31767	3.5744	-0.360795	2.07	0.979448	-1.12838	0.793007
CGI_10001402	6.91551	11.768	10.1867	1.6272	1.16288	3.72427	7.59749	17.1931	4.85971	4.85249	-2.0558	10.2776	0.766962	-1.27593	1.82289
CGI_10001403	0.540274	0	0.103596	0	0	0.225258	0	0.5117	0.0657709	-0.540274	-0.474503	-0.0285738	#NUM!	0	2.95978
CGI_10001404	15.9804	37.4857	36.2097	13.8147	7.276	7.29953	9.28966	11.4178	14.7779	21.5053	-1.2025	-4.5626	1.23004	-1.3429	-0.372156
CGI_10001405	17.2888	21.1555	28.3921	32.8104	29.9304	25.9403	24.3581	17.6087	28.2862	3.86678	10.9975	0.319888	0.291201	0.419065	-0.683816
CGI_10001406	52.3644	49.9934	50.0233	32.8829	29.1483	40.0934	88.2743	198.38	48.0844	-2.37098	-4.27998	146.015	-0.066848	-0.0561688	2.04462
CGI_10001407	383.238	191.949	206.298	123.204	116.881	229.202	757.873	1844.42	286.692	-191.289	-96.5463	1461.18	-0.997516	0.578775	2.6856
CGI_10001408	0	0	0	0	0.0389445	0	0.139502	3.23179	0.0356892	0	0.0356892	3.23179	0	0	6.5007
CGI_10001409	0	0	0	0	0	0	0.034435	0.746175	0.00688699	0	0.00688699	0.746175	0	0	6.7595
CGI_10001410	3.14977	1.91135	4.50796	2.38738	2.34039	3.03185	6.16315	9.04901	3.68615	-1.23842	0.536371	5.89924	-0.720655	0.947519	1.29565
CGI_10001411	1.98791	1.1454	2.95187	1.40336	1.80795	1.67302	3.4326	3.42322	2.25376	-0.84251	0.265853	1.43531	-0.795403	0.976487	0.60302
CGI_10001412	0	0	0	0	0.107629	0.153802	0.241368	0	0.10056	0	0.10056	0	0	0	#NUM!
CGI_10001413	0	0	0	0	0	0	0	0	0	0	0	0	0	0	0
CGI_10001414	0.142099	0.257322	0.297253	0.204615	0.252573	0.232669	0.289111	1.48043	0.255244	0.115223	0.113145	1.33833	0.856674	-0.0116956	2.53606
CGI_10001415	0	0	0	0	0	0	0	0	0	0	0	0	0	0	0
CGI_10001416	0.203397	0.0888242	0.0390008	0.125662	0.268671	0.208678	0.564014	2.11904	0.241205	-0.114573	0.0378078	1.91564	-1.19528	1.44124	3.13508
CGI_10001417	0	0	0	0	0	0	0	1.45192	0	0	0	1.45192	0	0	0
CGI_10001418	1.70453	4.71293	3.95191	1.3325	0.222331	2.04382	5.80121	5.53501	2.67036	3.0084	0.965831	3.83048	1.46725	-0.819591	1.05155
CGI_10001419	0	0	0	0.0692596	0	0	0	5.45813	0.0138519	0	0.0138519	5.45813	0	0	8.62218
CGI_10001420	0	0	0.154589	0.12237	0.300175	1.15585	1.22554	2.29072	0.591704	0	0.591704	2.29072	0	0	1.95285
CGI_10001421	0	0	0	0	0.246443	0	0	0.353404	0.0492885	0	0.0492885	0.353404	0	0	2.842
CGI_10001422	0	0	0	0.0878216	0.0682371	0.138818	0.165537	1.27409	0.0920827	0	0.0920827	1.27409	0	0	3.79039
CGI_10001423	0	0	0	0.211946	0.164432	0.124833	0	0	0.100242	0	0.100242	0	0	0	#NUM!
CGI_10001424	0	0	0	0	0	0	0	0	0	0	0	0	0	0	0
CGI_10001426	0.916828	0.719923	0.739751	1.17024	1.11059	1.86143	2.21168	1.24048	1.41874	-0.196906	0.501908	0.323657	-0.348809	0.978693	-0.193703
CGI_10001427	0	0	0.673788	0.535204	0.386299	0.259268	0.0553011	0.944677	0.381972	0	0.381972	0.944677	0	0	1.30635
CGI_10001428	0	0	0	0	0	0	0	0.476924	0	0	0	0.476924	0	0	0
CGI_10001429	0	0	0	0	0	0	0	0.508171	0	0	0	0.508171	0	0	0
CGI_10001430	5.48586	2.82197	3.79049	1.5752	1.22067	1.7921	3.91672	7.65188	2.45904	-2.66389	-3.02682	2.16603	-0.959013	-0.198611	1.63772
CGI_10001431	0.439545	1.46202	2.86188	3.13207	4.40901	6.69509	7.54375	1.56112	4.92836	1.02248	4.48881	1.12157	1.73388	1.75314	-1.65853
CGI_10001432	2.49958	2.26986	1.25454	0.562092	0.782955	16.3011	17.882	18.6431	7.35654	-0.229716	4.85696	16.1436	-0.13908	1.69642	1.34155
CGI_10001433	2.38466	0.819223	0.961314	0.525548	0.58336	1.35197	1.68836	2.54086	1.02211	-1.56543	-1.36255	0.156198	-1.54145	0.319224	1.31376
CGI_10001434	0	0	0	0.09667	0	0	0.104798	0	0.0402937	0	0.0402937	0	0	0	#NUM!
CGI_10001435	0	0	0	0	0.153755	0	0.054336	1.91389	0.0416182	0	0.0416182	1.91389	0	0	5.52315
CGI_10001436	2.07465	1.91167	1.89874	0.609943	1.37022	1.01509	1.84262	1.96493	1.34732	-0.162982	-0.727329	-0.109724	-0.118036	-0.504738	0.544381
CGI_10001437	0	0	0	0.0457114	0	0	0.296045	0.327488	0.0683512	0	0.0683512	0.327488	0	0	2.2604
CGI_10001438	0	0	0.717084	1.06582	0	0	0.0701021	0.282317	0.370601	0	0.370601	0.282317	0	0	-0.392548
CGI_10001439	0	0.225775	2.87335	9.02932	13.8209	12.9132	8.29017	2.59786	9.38539	0.225775	9.38539	2.59786	0	5.37746	-1.85309
CGI_10001440	38.4195	38.3147	37.5121	9.02486	4.71319	5.69744	7.72359	8.57707	12.9342	-0.104813	-25.4852	-29.8424	-0.00394121	-1.5667	-0.59264
CGI_10001441	9.1899	14.9051	16.8189	26.9491	31.2433	31.1681	25.473	28.0193	26.3305	5.7152	17.1406	18.8294	0.697685	0.820929	0.0896858
CGI_10001442	0	0.0980527	0	0	0	0	0	0	0	0.0980527	0	0	0	#NUM!	0
CGI_10001443	0	0.0377501	0.0407152	0.02366	0.124767	0.113907	0.212685	2.89857	0.103147	0.0377501	0.103147	2.89857	0	1.45014	4.81257
CGI_10001444	3.8137	0	0	0	0.659305	0.132176	1.85414	223.222	0.529123	-3.8137	-3.28457	219.408	#NUM!	0	8.72066
CGI_10001445	0.658918	3.08396	3.15768	10.6189	29.8259	35.9866	33.0328	31.2332	22.5244	2.42504	21.8655	30.5743	2.22661	2.86863	0.471592
CGI_10001446	18.5237	13.3884	13.1878	8.72628	19.9468	30.7088	20.1289	20.3367	18.5397	-5.13523	0.0160512	1.81304	-0.468381	0.469631	0.133467
CGI_10001447	57.6292	87.4152	108.416	42.9595	19.8066	11.1945	11.2158	8.78048	38.7186	29.786	-18.9107	-48.8487	0.601085	-1.17486	-2.14065
CGI_10001448	0.41493	0.181201	0.556932	0.823168	0.46347	0.612923	0.644726	1.96493	0.620244	-0.233729	0.205314	1.55	-1.19528	1.77524	1.66357
CGI_10001449	20.8222	14.6107	11.4767	3.02953	7.7201	16.3031	22.0824	20.0796	12.1224	-6.21153	-8.69988	-0.742677	-0.511099	-0.269356	0.728058
CGI_10001450	3.48096	5.54345	5.09719	5.11696	5.48903	8.41861	9.39422	16.4843	6.7032	2.06249	3.22224	13.0033	0.6713	0.274066	1.29817
CGI_10001451	14.0179	7.82978	6.59557	2.59208	3.2429	5.86937	8.57403	7.96592	5.37479	-6.18813	-8.64313	-6.05199	-0.840227	-0.542764	0.567634
CGI_10001452	5.03556	8.00304	6.98738	6.94294	8.26076	11.2353	13.0091	23.3693	9.28711	2.96748	4.25154	18.3337	0.668396	0.21468	1.33131
CGI_10001453	0	0	0	0.194065	1.58147	4.11654	5.80277	3.27488	2.33897	0	2.33897	3.27488	0	0	0.485569
CGI_10001454	0	0	0	0	0	0	0	0	0	0	0	0	0	0	0
CGI_10001455	0	0	0.0417866	0	0	0	0	1.2384	0.00835732	0	0.00835732	1.2384	0	0	7.21122
CGI_10001456	0.0995514	0.366923	0.850354	0.717271	0.59659	0.694013	1.14554	0.660005	0.800753	0.267372	0.701202	0.560453	1.88196	1.12588	-0.278881
CGI_10001457	4.25134	3.10666	8.48329	16.0248	19.7556	15.6317	10.7391	12.3479	14.1269	-1.14468	9.87557	8.09657	-0.452554	2.18501	-0.194179
CGI_10001458	0.644302	0.221343	0.578444	0.634803	0.257373	0.111652	101.776	9.61106	20.6717	-0.422959	20.0274	8.96676	-1.54145	6.54523	-1.10489
CGI_10001459	0	0	0.18403	0.139607	0.066125	0.0901654	0.0262021	0	0.101226	0	0.101226	0	0	0	#NUM!
CGI_10001460	0	0	0	0	0	0.01595	0.0393179	2.68708	0.0110536	0	0.0110536	2.68708	0	0	7.92538
CGI_10001461	0	0	0	0	0	0	0.0120798	0.959778	0.00241595	0	0.00241595	0.959778	0	0	8.63397
CGI_10001462	0.331767	0.100131	0.146517	0.156043	0.123526	0.119606	0.170218	1.46636	0.143182	-0.231637	-0.188586	1.1346	-1.72829	0.515965	3.35632
CGI_10001463	0	0.302976	1.01499	2.29717	3.81405	5.46894	3.89919	1.58462	3.29887	0.302976	3.29887	1.58462	0	3.4447	-1.05783
CGI_10001464	0.0934528	0	0.405657	0.865552	1.14596	1.51256	5.116	25.5795	1.80915	-0.0934528	1.71569	25.486	#NUM!	0	3.82161
CGI_10001465	0.111063	0.100559	0.321399	0.639696	0.814982	1.18415	3.63545	15.042	1.31914	-0.0105033	1.20807	14.9309	-0.143326	3.71347	3.51133
CGI_10001466	57.694	68.5414	71.7934	54.8707	38.6316	69.9239	92.6202	120.876	65.568	10.8474	7.874	63.1822	0.248555	-0.063984	0.882467
CGI_10001467	2.88146	4.4713	5.47512	2.59935	2.34157	1.23214	1.84553	1.81938	2.69874	1.58984	-0.182719	-1.06208	0.633893	-0.728407	-0.568842
CGI_10001468	0	0	0.0428673	0	0	0.900619	4.14155	5.50519	1.01701	0	1.01701	5.50519	0	0	2.43646
CGI_10001469	1.80929	0.282687	0	1.16935	1.77496	0.209022	1.77605	3.4272	0.985877	-1.5266	-0.823412	1.61791	-2.67814	1.8022	1.79755
CGI_10001470	21.3948	9.87797	4.53953	2.4914	2.50731	3.08911	6.20492	13.0995	3.76646	-11.5169	-17.6284	-8.29532	-1.11498	-1.39101	1.79823
CGI_10001471	48.4314	50.2693	44.3151	28.5375	17.7502	15.8785	20.7827	15.6153	25.4528	1.83784	-22.9786	-32.8161	0.053733	-0.981851	-0.704863
CGI_10001472	9.05602	8.00664	17.6239	36.1501	41.6231	11.53	3.21312	2.72907	22.0281	-1.04938	12.972	-6.32695	-0.17768	1.46007	-3.01286
CGI_10001473	0.87909	0.810029	0.612979	3.08222	6.96314	4.17945	4.02495	2.91409	3.77255	-0.0690604	2.89346	2.035	-0.118036	2.21949	-0.372495
CGI_10001474	0	0.0476221	0.0159406	0.122419	0.0890572	0.135711	0.491425	2.45375	0.170911	0.0476221	0.170911	2.45375	0	1.84354	3.84368
CGI_10001475	0	0	0.169535	0	0.233504	0	0	0	0.0806078	0	0.0806078	0	0	0	#NUM!
CGI_10001476	0	0	0.198904	1.69177	6.71527	4.91508	4.98227	19.6493	3.70066	0	3.70066	19.6493	0	0	2.40862
CGI_10001477	0.155288	0.421808	0.227385	0.0958017	0	0	0.0278977	0.147075	0.0702169	0.266519	-0.0850714	-0.00821284	1.44164	-2.5867	1.06667
CGI_10001478	10.7089	11.1094	13.4995	7.2791	7.69663	6.10022	9.30153	16.8033	8.77539	0.400469	-1.93352	6.0944	0.0529665	-0.340242	0.93721
CGI_10001479	0.632516	0.572698	0.380404	0.637267	0.48994	1.00877	0.843889	0.299532	0.672054	-0.0598174	0.039538	-0.332984	-0.143326	0.230801	-1.16587
CGI_10001480	0.404416	0.0441524	0.3472	0.184286	0.474804	0.546893	0.758504	0.0957567	0.462338	-0.360263	0.057922	-0.308659	-3.19528	3.38838	-2.2715
CGI_10001481	0	0	0	0	0.16218	0	0	0	0.032436	0	0.032436	0	0	0	#NUM!
CGI_10001482	0	0.172652	0.601667	0.277884	0.256518	0.14794	0.641919	5.5986	0.385186	0.172652	0.385186	5.5986	0	1.15769	3.86144
CGI_10001483	0	0	0	0	0	0	0.0324168	0	0.00648336	0	0.00648336	0	0	0	#NUM!
CGI_10001484	0	0.298028	0.130858	0	0	0	0	0	0.0261716	0.298028	0.0261716	0	0	-3.50938	#NUM!
CGI_10001485	0	0.358483	0.276075	0.180637	0	0.0825374	0	0	0.10785	0.358483	0.10785	0	0	-1.73288	#NUM!
CGI_10001486	0	0	0.158013	0.3061	0.183404	0	0.221959	0.953849	0.173895	0	0.173895	0.953849	0	0	2.45554
CGI_10001487	0	0	0	0	0	0	0	0	0	0	0	0	0	0	0
CGI_10001488	3.19374	1.50778	2.34278	2.09762	1.4071	1.60894	2.04353	1.6939	1.9	-1.68596	-1.29374	-1.49983	-1.08282	0.333575	-0.165646
CGI_10001489	1.6612	0.42076	0.341057	0.263315	0.323585	3.73416	9.6944	2.97187	2.8713	-1.24044	1.21011	1.31067	-1.98115	2.77064	0.0496634
CGI_10001490	13.8184	7.1279	6.82728	4.40326	2.39841	5.45748	13.9175	20.4381	6.60078	-6.69049	-7.21761	6.61973	-0.955041	-0.11084	1.63055
CGI_10001491	0	0	0	0	0	0	0	0	0	0	0	0	0	0	0
CGI_10001492	0.102099	0.27733	0.110347	0.310667	0.114043	0.0566699	0.0325312	0	0.124852	0.175231	0.0227525	-0.102099	1.44164	-1.15139	#NUM!
CGI_10001493	241.206	212.039	147.827	123.351	147.598	380.808	723.917	1781.9	304.7	-29.1668	63.4942	1540.7	-0.185935	0.523059	2.54796
CGI_10001494	0	0	0	0.0231498	0.0326147	0.193311	0.539184	0.135326	0.157652	0	0.157652	0.135326	0	0	-0.220308
CGI_10001495	0	0	0.460855	1.62896	3.28139	15.4455	5.82637	0	5.32862	0	5.32862	0	0	0	#NUM!
CGI_10001496	0	0	0	0	0	0	0	1383.27	0	0	0	1383.27	0	0	0
CGI_10001497	0	0	0	0	0.13109	0.235593	0.136046	149.668	0.100546	0	0.100546	149.668	0	0	10.5397
CGI_10001498	0	0.136579	1.4477	1.62331	1.75329	1.61251	1.62058	0	1.61148	0.136579	1.61148	0	0	3.56057	#NUM!
CGI_10001499	0	0	0	0	0	0	0	0	0	0	0	0	0	0	0
CGI_10001500	0	0	0	0	0	0.0397515	0.473818	0.903	0.102714	0	0.102714	0.903	0	0	3.1361
CGI_10001501	0	0	0	0	0	0	0	0	0	0	0	0	0	0	0
CGI_10001502	0	0	0	0	0	0	0	0	0	0	0	0	0	0	0
CGI_10001503	0	0	0	0	0	0	0.0143793	0.269908	0.00287586	0	0.00287586	0.269908	0	0	6.55233
CGI_10001504	0	0	0	0	0	0	0.0341077	2.0023	0.00682153	0	0.00682153	2.0023	0	0	8.19735
CGI_10001505	2.34424	1.29844	2.07394	3.79099	3.29008	5.75942	5.4113	4.99558	4.06515	-1.0458	1.72091	2.65134	-0.852343	1.64653	0.297344
CGI_10001506	2.12318	0.681712	1.24783	1.14595	2.15648	7.58356	20.2872	33.3233	6.4842	-1.44147	4.36102	31.2002	-1.63899	3.2497	2.36153
CGI_10001507	7.26789	3.82167	5.86259	11.2896	12.8469	16.0203	12.5409	15.6443	11.7121	-3.44622	4.44417	8.37644	-0.927334	1.61572	0.417646
CGI_10001508	0.435851	0.687117	2.29461	1.12813	0.680514	1.2701	2.71685	3.7152	1.61804	0.251266	1.18219	3.27935	0.656721	1.23562	1.19919
CGI_10001509	0	0	0.552149	1.14656	0.622993	0.741588	1.484	0.749973	0.909459	0	0.909459	0.749973	0	0	-0.27817
CGI_10001510	0	0	0	0.0478877	0.128094	0	0.236763	0.280704	0.0825488	0	0.0825488	0.280704	0	0	1.76573
CGI_10001511	0	0	0.080571	0.200234	0.110972	0.107053	0.182307	28.9389	0.136228	0	0.136228	28.9389	0	0	7.73085
CGI_10001512	0.318198	2.18627	1.73065	0.725449	0.137524	0.0551408	0.291943	1.20548	0.588141	1.86807	0.269943	0.887279	2.78047	-1.89424	1.03537
CGI_10001513	1.88605	2.56152	4.9372	1.84481	0.486971	0.462572	1.09676	2.97716	1.76566	0.675476	-0.120385	1.09112	0.441637	-0.536793	0.753729
CGI_10001514	0.13265	0.604776	15.9095	14.5986	8.44037	5.40677	0.621436	0.25127	8.99534	0.472125	8.86269	0.118619	2.18877	3.89471	-5.16187
CGI_10001515	0	3.60356	142.664	119.421	74.4715	34.0616	3.78737	1.90154	74.881	3.60356	74.881	1.90154	0	4.3771	-5.29936
CGI_10001516	18.7921	43.0938	43.3436	42.4685	40.9803	44.5068	96.7483	49.3012	53.6095	24.3016	34.8174	30.509	1.19735	0.315009	-0.120866
CGI_10001517	0.791852	3.77041	4.33441	0.995885	0.18075	0.585509	1.02642	0.374986	1.42459	2.97856	0.632742	-0.416865	2.25142	-1.40417	-1.92564
CGI_10001519	0.372469	0.761781	1.55995	2.77492	2.41576	1.20457	2.24254	1.67566	2.03955	0.389313	1.66708	1.30319	1.03226	1.4208	-0.283523
CGI_10001520	23.4851	35.3656	34.2927	33.1586	28.7918	15.2728	18.9225	9.74604	26.0877	11.8805	2.60264	-13.739	0.590604	-0.438977	-1.42048
CGI_10001521	29.6009	48.7607	43.1087	41.5574	37.5332	19.5308	26.1929	11.3613	33.5846	19.1598	3.98372	-18.2396	0.720078	-0.537918	-1.56368
CGI_10001522	48.3272	26.3946	42.2909	26.9313	35.9786	28.1783	18.255	16.1818	30.3268	-21.9326	-18.0003	-32.1454	-0.872592	0.200353	-0.906226
CGI_10001523	0.071837	0.0336719	0.176576	0.568142	0.370156	0.118114	0.252837	0.272151	0.297165	-0.0381651	0.225328	0.200314	-1.09318	3.14165	-0.126858
CGI_10001524	0.520398	0.861058	1.27761	1.2035	3.33852	7.47496	13.4789	1.80721	5.3547	0.340661	4.8343	1.28681	0.726497	2.63662	-1.56704
CGI_10001525	2.67352	0	8.68719	2.78298	0.950405	1.22355	3.51649	9.11565	3.43212	-2.67352	0.758605	6.44213	#NUM!	0	1.40924
CGI_10001526	1.96339	1.78819	7.66412	23.0098	10.1581	5.20402	6.77819	4.80385	10.5628	-0.1752	8.59945	2.84045	-0.134847	2.56242	-1.13674
CGI_10001527	0	0.293302	35.1776	23.732	20.4793	18.8561	20.9407	11.7249	23.8371	0.293302	23.8371	11.7249	0	6.34468	-1.02364
CGI_10001528	0.104569	0.192709	18.0509	11.9192	9.99566	7.1626	7.60065	5.44713	10.9458	0.0881394	10.8412	5.34256	0.881964	5.82781	-1.00681
CGI_10001529	10.9717	21.6744	19.6595	26.8141	36.2468	44.8957	30.9047	32.119	31.7041	10.7027	20.7324	21.1473	0.982205	0.548678	0.018756
CGI_10001530	36.5019	15.295	18.0018	14.5304	24.5656	33.7357	31.4686	14.9927	24.4604	-21.2069	-12.0415	-21.5092	-1.25491	0.677388	-0.706187
CGI_10001531	39.5944	20.0251	21.8973	18.4097	32.2095	44.4484	35.4636	12.9387	30.4857	-19.5692	-9.10866	-26.6557	-0.983483	0.60632	-1.23644
CGI_10001532	11.3369	28.705	24.4366	14.1809	9.56467	10.9502	9.33364	15.8375	13.6932	17.3681	2.3563	4.50064	1.34028	-1.06784	0.209889
CGI_10001533	10.1446	11.5019	13.1363	8.23292	8.53697	8.83898	9.89552	7.17226	9.72813	1.35721	-0.416514	-2.97239	0.181148	-0.241632	-0.439735
CGI_10001534	0	0	0	0	0	0	0	0	0	0	0	0	0	0	0
CGI_10001535	0	0.157588	0.339823	0.859464	1.8363	3.14567	7.43487	32.8037	2.72322	0.157588	2.72322	32.8037	0	4.11108	3.59047
CGI_10001536	5.12963	1.26277	3.03039	3.84553	2.02614	3.91722	4.36998	3.23889	3.43785	-3.86687	-1.69178	-1.89074	-2.02227	1.44492	-0.0860071
CGI_10001537	0	0	0	0	0	0	0	0	0	0	0	0	0	0	0
CGI_10001538	17.7437	12.4973	35.0774	106.437	154.029	122.768	91.9758	148.231	102.058	-5.24643	84.3139	130.488	-0.505693	3.0297	0.538467
CGI_10001539	0	0.167779	0.462121	0	0	0	0.046411	0	0.101706	0.167779	0.101706	0	0	-0.722152	#NUM!
CGI_10001540	0	0.153868	0.0629444	0.106226	0.0749313	0	0.0165635	1.24363	0.052133	0.153868	0.052133	1.24363	0	-1.56142	4.57621
CGI_10001541	8.07353	2.66602	3.19011	7.091	22.2476	19.8705	10.8095	10.6588	12.6417	-5.40751	4.56821	2.58528	-1.59851	2.24544	-0.246149
CGI_10001542	3.60809	3.88182	5.55594	5.12772	7.3864	12.8582	10.7875	5.26829	8.34314	0.273726	4.73505	1.6602	0.105496	1.10386	-0.663257
CGI_10001543	0	0	0	24.0011	13.878	7.27206	2.60221	0.167656	9.55067	0	9.55067	0.167656	0	0	-5.83203
CGI_10001544	12.2286	4.6356	6.726	6.40018	2.44103	0.702565	0.837955	0.399376	3.42154	-7.59304	-8.80709	-11.8293	-1.39944	-0.438109	-3.09883
CGI_10001545	0.253006	0.110489	0.0485132	0.0408798	0.115504	0.166675	31.8984	36.6627	6.454	-0.142518	6.20099	36.4097	-1.19528	5.86822	2.50605
CGI_10001546	0	0	0	0.0653019	0	0	0.676769	0	0.148414	0	0.148414	0	0	0	#NUM!
CGI_10001547	1.17878	1.08618	3.01046	12.894	15.1186	18.6616	11.0062	4.46575	12.1382	-0.0926037	10.9594	3.28697	-0.118036	3.48222	-1.44258
CGI_10001548	0	0.187008	0.0765016	0.0527439	0	0.168623	0	0	0.0595736	0.187008	0.0595736	0	0	-1.65036	#NUM!
CGI_10001549	2.01032	0.376916	0.56071	0.998979	1.51129	0.555137	0.264899	0	0.778202	-1.63341	-1.23212	-2.01032	-2.41511	1.0459	#NUM!
CGI_10001550	18.7131	22.3537	29.0843	16.1957	21.2885	29.9353	17.4188	8.51283	22.7845	3.64058	4.07139	-10.2003	0.256463	0.0275396	-1.42034
CGI_10001551	18.8428	32.8803	38.8341	19.2865	25.7156	35.0392	18.8592	9.38308	27.5469	14.0375	8.7041	-9.45973	0.803209	-0.255333	-1.55376
CGI_10001552	12.3491	16.3325	20.4767	9.45155	13.7697	15.5105	12.4801	7.0176	14.3377	3.98342	1.9886	-5.33152	0.403341	-0.187934	-1.03077
CGI_10001553	0.116032	0.0543872	0.192152	0.255861	0.615897	2.1267	6.07079	88.6855	1.85228	-0.0616447	1.73625	88.5695	-1.09318	5.08989	5.58133
CGI_10001554	251.094	161.189	195.126	164.24	186.54	224.64	325.926	729.046	219.294	-89.9049	-31.7995	477.952	-0.639474	0.444116	1.73314
CGI_10001555	0	0	0.361674	0.711402	0.595187	0.535159	0	0	0.440684	0	0.440684	0	0	0	#NUM!
CGI_10001556	0	0	0.0470386	0.0242207	0	0.0269676	0.0483088	0.141975	0.0293071	0	0.0293071	0.141975	0	0	2.27631
CGI_10001557	0	0	0.114615	0.0591787	0	0	0.0294639	0	0.0406515	0	0.0406515	0	0	0	#NUM!
CGI_10001558	17.3357	13.7206	15.2968	35.8636	85.788	96.8142	74.7422	86.9	61.701	-3.61518	44.3652	69.5643	-0.33741	2.16895	0.494063
CGI_10001559	0	0.0955703	0.206017	0.308744	0.1472	0.0196852	0.38862	8.29084	0.214053	0.0955703	0.214053	8.29084	0	1.16333	5.27548
CGI_10001560	0	0	0	0.0244011	0	0	0.00931327	0.349631	0.00674287	0	0.00674287	0.349631	0	0	5.69633
CGI_10001561	0	0.0580773	0	0.0214881	0.0910703	0.0839316	0.754357	4.03062	0.190169	0.0580773	0.190169	4.03062	0	1.71124	4.40564
CGI_10001562	0	0	0	0	0	0	0.100745	1.428	0.0201491	0	0.0201491	1.428	0	0	6.14714
CGI_10001563	0.481134	0.558619	0.238196	0.661838	6.29796	6.85547	10.5337	13.4884	4.91743	0.077485	4.4363	13.0072	0.215426	3.13797	1.45574
CGI_10001564	0	0	0	0	0.0661404	0.454342	1.84166	93.5811	0.472428	0	0.472428	93.5811	0	0	7.62998
CGI_10001565	0	0.130926	0.0940771	0	0.0684343	0.0916791	0.0362167	4.25924	0.0580815	0.130926	0.0580815	4.25924	0	-1.1726	6.19637
CGI_10001566	0.64461	1.94136	2.3311	1.99577	2.52065	1.82686	1.69637	1.98027	2.07415	1.29675	1.42954	1.33566	1.59057	0.0954548	-0.0668236
CGI_10001567	6.45638	5.31635	5.40989	2.97345	6.19576	6.88227	10.3155	13.249	6.35536	-1.14003	-0.101021	6.79261	-0.280289	0.257537	1.05984
CGI_10001568	8.3784	33.8642	39.8996	31.2886	22.5428	20.1091	12.7836	21.9705	25.3247	25.4858	16.9463	13.5921	2.01501	-0.419213	-0.20498
CGI_10001569	24.9424	126.459	150.846	94.3756	59.6355	35.295	16.5662	12.4333	71.3437	101.517	46.4013	-12.5091	2.342	-0.825815	-2.52058
CGI_10001570	0	0	0	0	0	0	0	0	0	0	0	0	0	0	0
CGI_10001571	60.7215	65.438	76.1139	96.1191	134.11	158.841	331.681	895.2	159.373	4.71649	98.6515	834.479	0.107921	1.28421	2.4898
CGI_10001572	0.087317	0	0.0441424	0.0848051	0.0776004	0.391955	0.464298	34.899	0.21256	-0.087317	0.125243	34.8117	#NUM!	0	7.35917
CGI_10001573	60.2544	39.1463	46.5941	45.8438	66.5401	112.874	225.081	344.922	99.3865	-21.1081	39.1322	284.667	-0.622192	1.34418	1.79515
CGI_10001574	2.1611	0.659929	0.611124	0.406148	0.0548108	0.396336	0.503373	0.454844	0.394358	-1.50117	-1.76674	-1.70625	-1.71138	-0.742804	0.205866
CGI_10001575	0	0	0	0.146732	0	0	0	0	0.0293463	0	0.0293463	0	0	0	#NUM!
CGI_10001576	0.576292	0	0	0	0	0	0	0	0	-0.576292	-0.576292	-0.576292	#NUM!	0	0
CGI_10001578	0	0	3.97901	4.28664	0.728133	0.219294	0.118133	0	1.86624	0	1.86624	0	0	0	#NUM!
CGI_10001579	0	0	0	0	0	0.0816686	0.22845	1.07256	0.0620238	0	0.0620238	1.07256	0	0	4.11209
CGI_10001580	0	0	0	0.0384948	0.0514137	0.0412291	0.306866	2.36603	0.0876007	0	0.0876007	2.36603	0	0	4.75538
CGI_10001581	0.679895	0.175885	4.88659	12.3951	22.7686	22.8433	37.4346	71.937	20.0656	-0.50401	19.3857	71.2571	-1.95068	6.83395	1.84201
CGI_10001583	0	0	0	0	0.0311556	0	0.00688692	0	0.00760851	0	0.00760851	0	0	0	#NUM!
CGI_10001584	37.2033	29.7254	27.698	7.35217	1.33859	2.11048	9.55183	6.13117	9.61022	-7.47797	-27.5931	-31.0722	-0.323737	-1.62905	-0.648407
CGI_10001585	3.06448	4.92258	5.64258	5.30004	7.74554	7.27742	9.26391	10.3761	7.0459	1.85811	3.98142	7.31162	0.683774	0.517368	0.558408
CGI_10001586	4.79436	2.58256	3.14553	16.247	33.2338	9.5064	32.8267	2.58	18.9919	-2.21181	14.1975	-2.21436	-0.892539	2.87851	-2.87994
CGI_10001587	8.64438	3.74185	4.54816	7.66695	169.808	1028.23	1302.12	786.343	502.474	-4.90254	493.829	777.699	-1.20801	7.06915	0.646111
CGI_10001588	10.4215	5.13993	6.41737	4.87857	4.913	12.0603	18.3882	15.3996	9.3315	-5.28158	-1.09	4.97805	-1.01974	0.860361	0.722707
CGI_10001589	14.4893	29.673	26.9489	8.44392	1.45528	2.2948	4.53948	3.84594	8.73648	15.1837	-5.75286	-10.6434	1.03416	-1.76403	-1.18371
CGI_10001590	0	0	0.117056	0.0187575	0.0264266	1.68348	6.08721	8.44305	1.58659	0	1.58659	8.44305	0	0	2.41184
CGI_10001591	2.93157	6.0965	5.44453	5.22796	9.68979	12.4742	16.2819	41.6479	9.82368	3.16492	6.89211	38.7164	1.05631	0.688283	2.08391
CGI_10001592	0.434287	0.0290803	0.086521	0.0766047	0.0424849	0.0107511	0.159831	0.470078	0.0752385	-0.405207	-0.359049	0.0357914	-3.90054	1.37143	2.64336
CGI_10001593	0	0	0	0	0	0	0.19692	0	0.039384	0	0.039384	0	0	0	#NUM!
CGI_10001594	0	0.202234	0	0	0.105707	0.0802496	0.0559694	0	0.0483851	0.202234	0.0483851	0	0	-2.06339	#NUM!
CGI_10001595	0.233632	0.0547547	1.31145	2.6593	6.52341	6.68354	16.7299	47.7955	6.78153	-0.178877	6.54789	47.5619	-2.09318	6.95248	2.81719
CGI_10001596	1.66238	0.623361	3.70931	2.84524	2.12806	1.91128	1.33659	0	2.3861	-1.03902	0.723715	-1.66238	-1.41511	1.93651	#NUM!
CGI_10001597	0	0	0.0429142	0.16236	0.0754413	0.111853	0.319216	3.45712	0.142357	0	0.142357	3.45712	0	0	4.60198
CGI_10001598	0.334621	0	0.659143	0.545882	0.442007	0.628824	2.63901	27.2555	0.982973	-0.334621	0.648352	26.9208	#NUM!	0	4.79325
CGI_10001599	0	0	0	0.0742674	0.145224	0.461538	2.09234	1.31071	0.554674	0	0.554674	1.31071	0	0	1.24064
CGI_10001600	0.543103	0.373154	0.549122	0.638563	0.909955	1.12059	2.93148	2.5719	1.22994	-0.169949	0.68684	2.02879	-0.541454	1.72075	1.06424
CGI_10001601	0	0.330713	0.553955	0.31118	0.482472	0.623503	0.597441	3.80532	0.51371	0.330713	0.51371	3.80532	0	0.635374	2.88899
CGI_10001602	0	0	0	0	0	0	0.0136906	0	0.00273812	0	0.00273812	0	0	0	#NUM!
CGI_10001603	14.9019	11.027	11.8383	9.70291	7.88463	5.25416	4.36339	10.2645	7.80867	-3.87488	-7.09321	-4.63733	-0.434453	-0.497892	0.394521
CGI_10001604	7.94172	15.15	10.3096	5.6672	5.97145	8.57347	13.5552	5.85021	8.81539	7.20832	0.873668	-2.09151	0.931798	-0.781225	-0.591535
CGI_10001605	0	0	0	0	0	0	0	0	0	0	0	0	0	0	0
CGI_10001606	0	0	0	0	0.329653	0.264352	0	0	0.118801	0	0.118801	0	0	0	#NUM!
CGI_10001607	0	0	0	0.0442368	0.144622	0.34552	0.208643	0	0.148604	0	0.148604	0	0	0	#NUM!
CGI_10001608	0	0.126537	0.156582	0.193784	0.0956858	1.31965	6.12497	0.960509	1.57814	0.126537	1.57814	0.960509	0	3.64059	-0.71635
CGI_10001609	94.4707	249.538	181.98	54.816	29.7131	48.3381	75.3657	91.8136	78.0426	155.067	-16.4282	-2.65714	1.40132	-1.67693	0.234447
CGI_10001610	0	0.315729	0	0	0	0	0.0339874	0	0.00679748	0.315729	0.00679748	0	0	-5.53754	#NUM!
CGI_10001611	0.0506013	0.069534	0.0767431	0.0163519	0	0.0424837	0.0925259	2.77965	0.0456209	0.0189328	-0.00498035	2.72905	0.458546	-0.608024	5.92907
CGI_10001612	2.6938	4.08238	4.39849	6.89577	10.273	11.6669	19.5561	6.43907	10.5581	1.38858	7.86426	3.74527	0.599768	1.37086	-0.713421
CGI_10001613	5.74612	5.8679	7.43885	10.5851	11.5191	12.2852	15.7562	7.59047	11.5169	0.121783	5.77075	1.84435	0.0302569	0.972832	-0.601489
CGI_10001614	3.9559	5.83273	7.05508	8.83161	10.117	11.5565	16.001	9.26264	10.7122	1.87682	6.75632	5.30673	0.560163	0.877015	-0.209763
CGI_10001615	1.08621	2.09425	5.31612	18.7298	33.7793	26.8738	28.5968	35.3636	22.6592	1.00804	21.573	34.2774	0.947135	3.43559	0.642169
CGI_10001616	0	0	0	0.426476	1.03853	0.964928	9.56508	2.17276	2.399	0	2.399	2.17276	0	0	-0.142908
CGI_10001617	0	0	0	0	0.0692347	0.159688	0.620416	0.57454	0.169868	0	0.169868	0.57454	0	0	1.758
CGI_10001618	33.4564	19.9197	28.6889	35.2561	46.9459	38.1135	34.4501	36.7167	36.6909	-13.5367	3.23449	3.26025	-0.748084	0.881224	0.0010123
CGI_10001619	107.906	160.642	161.696	75.9283	19.7095	10.2269	11.3966	14.3982	55.7915	52.7366	-52.1142	-93.5075	0.574081	-1.52573	-1.95416
CGI_10001620	30.3473	23.8919	21.6609	6.58747	2.71716	2.57388	1.59796	1.04517	7.02748	-6.45543	-23.3198	-29.3021	-0.345048	-1.76544	-2.74926
CGI_10001621	0	0	0	0.0425539	0	0.0783964	0.290071	1.06212	0.0822042	0	0.0822042	1.06212	0	0	3.69159
CGI_10001622	6.1491	1.34422	1.2257	0.460298	0.176575	1.70395	9.92701	65.582	2.69871	-4.80488	-3.45039	59.4329	-2.19361	1.0055	4.60296
CGI_10001623	0.183273	0	0	0	0.121044	3.14604	28.7819	31.2444	6.4098	-0.183273	6.22653	31.0612	#NUM!	0	2.28525
CGI_10001624	0	0	0	0	0	0	0	0	0	0	0	0	0	0	0
CGI_10001625	0.606623	0.132457	0.0951775	0.316459	0.338794	0.515283	1.2043	1.43635	0.494004	-0.474166	-0.112619	0.829728	-2.19528	1.899	1.53981
CGI_10001626	0.119508	0.112033	0.241664	0.0386722	0.160767	0.382104	2.41577	1.13187	0.647795	-0.00747488	0.528287	1.01236	-0.0931822	2.53162	0.805101
CGI_10001627	2.59331	1.92828	1.79929	0.525909	0.460947	0.374853	1.04974	1.96493	0.842148	-0.665036	-1.75117	-0.628386	-0.427484	-1.19517	1.22233
CGI_10001628	2.88146	0.791915	1.31603	1.74482	2.44329	2.57423	4.65473	5.45813	2.54662	-2.08955	-0.334841	2.57667	-1.86338	1.68517	1.09982
CGI_10001629	0.76274	1.04812	1.30304	0.201668	1.66682	0.592446	0.720522	0	0.8969	0.285383	0.13416	-0.76274	0.458546	-0.224789	#NUM!
CGI_10001630	0	0	0.388229	0.908717	1.88984	1.99988	3.35853	4.99558	1.70904	0	1.70904	4.99558	0	0	1.54747
CGI_10001631	0	0	0.278942	0.397136	0.841365	0.654968	1.14578	3.13552	0.663639	0	0.663639	3.13552	0	0	2.24024
CGI_10001632	43.0082	71.7603	80.5197	57.4451	48.6483	38.4988	40.4087	33.1168	53.1041	28.7521	10.0959	-9.89146	0.738574	-0.434363	-0.681262
CGI_10001633	64.8329	66.397	68.5293	31.023	14.9808	10.1678	8.72467	11.696	26.6851	1.56414	-38.1478	-53.1369	0.0343928	-1.31508	-1.19002
CGI_10001634	0.406567	0.130541	3.20155	6.17947	8.38577	13.6357	22.9146	35.646	10.8634	-0.276026	10.4568	35.2394	-1.63899	6.37884	1.71426
CGI_10001635	8.25458	15.4329	15.5168	7.45793	4.94089	1.78821	6.05523	48.4717	7.15181	7.17835	-1.10277	40.2171	0.902745	-1.10963	2.76076
CGI_10001636	0.370473	0	0.232505	0.208876	0.0533723	2.01011	1.71672	0.35088	0.844316	-0.370473	0.473843	-0.0195935	#NUM!	0	-1.26681
CGI_10001637	0	0	0	0	0	0	0.037729	0.882453	0.00754579	0	0.00754579	0.882453	0	0	6.8697
CGI_10001638	1.62082	4.03644	5.69618	3.33713	2.94702	1.99124	6.27332	10.1317	4.04898	2.41562	2.42816	8.51084	1.31636	0.00447343	1.32324
CGI_10001639	4.94445	1.97887	2.14076	1.68086	0.95267	0.76248	1.2544	1.33799	1.35823	-2.96558	-3.58622	-3.60647	-1.32113	-0.54295	-0.021667
CGI_10001640	98.5086	49.7912	59.4591	53.1885	70.3641	96.8704	186.419	329.726	93.2601	-48.7175	-5.24852	231.218	-0.98436	0.90537	1.82194
CGI_10001641	0	0	0.216699	1.83947	2.45009	1.19747	0.501666	0	1.24108	0	1.24108	0	0	0	#NUM!
CGI_10001642	0.889136	0	0.320321	0.505132	0.594448	0.558917	0.506949	0	0.497154	-0.889136	-0.391983	-0.889136	#NUM!	0	#NUM!
CGI_10001643	48.3269	26.0494	29.749	20.4284	14.5585	11.1525	10.4289	14.1826	17.2635	-22.2774	-31.0634	-34.1443	-0.891573	-0.59353	-0.283604
CGI_10001644	18.1987	6.98843	5.93249	5.23128	4.08767	7.54943	16.3782	35.3342	7.83581	-11.2103	-10.3629	17.1355	-1.3808	0.165115	2.17291
CGI_10001645	0	0	0.017823	0	0.106085	0.0360989	0.404033	1.93676	0.112808	0	0.112808	1.93676	0	0	4.1017
CGI_10001646	0.0791852	0.247134	0.205676	0.201433	0.263419	0.596826	0.902721	1.19996	0.434015	0.167949	0.35483	1.12077	1.64199	0.812449	1.46716
CGI_10001647	68.4494	200.584	219.988	148.788	88.9645	62.2127	49.3794	67.5026	113.866	132.134	45.4171	-0.94676	1.55109	-0.816861	-0.754327
CGI_10001648	28.1991	24.6234	43.2327	124.594	154.712	155.23	151.507	159.77	125.855	-3.57575	97.6559	131.57	-0.195622	2.35366	0.34423
CGI_10001649	8.32889	14.0739	9.52323	6.27392	4.9236	5.98474	8.5946	16.1354	7.06002	5.74505	-1.26887	7.80646	0.75683	-0.995283	1.19248
CGI_10001650	9.92996	5.10744	10.0926	19.7404	29.3549	36.4475	44.0879	34.9321	27.9447	-4.82251	18.0147	25.0021	-0.959187	2.4519	0.321979
CGI_10001651	0	0	0	0	0	0.0342165	0.0215218	0.155453	0.0111477	0	0.0111477	0.155453	0	0	3.80167
CGI_10001652	0	0	0	0	0	0	0	0	0	0	0	0	0	0	0
CGI_10001653	1.27839	0.110238	0.187838	0.351579	1.25083	134.191	161.062	688.59	59.4086	-1.16816	58.1302	687.311	-3.53564	9.07391	3.5349
CGI_10001654	22.5678	25.6886	35.2964	17.1043	6.66254	4.36844	8.76653	7.87471	14.4397	3.12081	-8.12812	-14.6931	0.186863	-0.831091	-0.874737
CGI_10001655	0	0	0	0	0	0	0	0.22848	0	0	0	0.22848	0	0	0
CGI_10001656	0	0	0	0	0	0	0.118022	0	0.0236045	0	0.0236045	0	0	0	#NUM!
CGI_10001657	0	0	0	0	0	0	0.0497506	10.5264	0.00995011	0	0.00995011	10.5264	0	0	10.047
CGI_10001658	1.35196	2.5137	5.58353	24.4567	94.4819	66.9366	38.2818	40.2764	45.9481	1.16173	44.5962	38.9244	0.894754	4.19212	-0.190072
CGI_10001659	25.805	14.5603	15.2171	16.1129	18.1181	32.3482	51.2019	167.521	26.5996	-11.2447	0.794659	141.716	-0.825613	0.86937	2.65486
CGI_10001660	1241.05	659.691	485.991	100.312	7.33773	6.06189	5.61829	0.416298	121.064	-581.363	-1119.99	-1240.64	-0.911704	-2.44602	-8.18394
CGI_10001661	0	0.453002	0.124268	0.9542	1.25464	1.40608	3.95389	14.6671	1.53862	0.453002	1.53862	14.6671	0	1.76404	3.25288
CGI_10001662	0.350448	0.322917	1.04774	1.61215	1.73166	1.50234	4.15336	20.2467	2.00945	-0.0275308	1.659	19.8963	-0.118036	2.63756	3.33282
CGI_10001663	121.314	73.5767	66.9936	81.2135	131.477	291.047	818.856	2528.04	277.917	-47.7377	156.603	2406.73	-0.72143	1.91734	3.18529
CGI_10001664	0.0900456	0	0.0973198	0.624815	0.425063	0.961157	2.43597	11.428	0.908865	-0.0900456	0.818819	11.3379	#NUM!	0	3.65236
CGI_10001665	12.7298	20.0905	18.406	5.6309	2.41183	13.1729	31.7597	17.9038	14.2763	7.36071	1.54643	5.17393	0.658303	-0.492898	0.326644
CGI_10001666	343.349	453.78	489.688	309.719	225.576	148.609	89.189	78.712	252.556	110.431	-90.7925	-264.637	0.402317	-0.845387	-1.68195
CGI_10001667	2.48674	1.4645	1.26331	0.198291	0.550344	2.31401	17.7669	705.557	4.41857	-1.02224	1.93183	703.07	-0.763847	1.59317	7.31904
CGI_10001669	0	0	0	0	0	0	0.0666548	0	0.013331	0	0.013331	0	0	0	#NUM!
CGI_10001670	0	0	0	0.022262	0	0	0.0824947	0.159491	0.0209513	0	0.0209513	0.159491	0	0	2.92836
CGI_10001671	0	1.10499	3.48989	3.04459	1.49008	0.816646	0.677109	1.37729	1.90366	1.10499	1.90366	1.37729	0	0.784748	-0.466949
CGI_10001672	0	0	0	0.042651	0.0580602	0.0462825	0.283558	0.999116	0.0861104	0	0.0861104	0.999116	0	0	3.53639
CGI_10001673	0.0819373	0.332536	0.847032	1.38741	1.78507	1.91526	5.31589	24.6004	2.25013	0.250599	2.16819	24.5185	2.02092	2.75843	3.4506
CGI_10001674	0	0.307735	0.125889	0	0	0	0	0	0.0251778	0.307735	0.0251778	0	0	-3.61147	#NUM!
CGI_10001675	0.341226	1.08681	0.975514	0.200639	0.147476	0.0591313	0.0665536	0	0.289863	0.745583	-0.0513627	-0.341226	1.6713	-1.90666	#NUM!
CGI_10001699	0	0	0	0.0515542	0	0.0675786	0.102269	3.69347	0.0442804	0	0.0442804	3.69347	0	0	6.38217
CGI_10001701	1.29666	0.728579	0.88155	1.39139	2.23074	1.03852	1.63293	0.61404	1.43503	-0.568078	0.138368	-0.682617	-0.831639	0.977918	-1.22467
CGI_10001702	13.831	39.0937	45.986	14.9919	10.6761	14.8241	15.316	8.06124	20.3588	25.2627	6.52781	-5.76977	1.49903	-0.941283	-1.33658
CGI_10001704	0	0	0.0795617	0.189123	0.189426	0.233049	0.200961	0	0.178424	0	0.178424	0	0	0	#NUM!
CGI_10001705	17.7624	21.9292	30.2644	30.7321	29.5205	46.6446	76.5091	63.591	42.7341	4.16682	24.9717	45.8286	0.304028	0.962533	0.573433
CGI_10001706	0	0	0.136768	0	0.0994886	0.1058	0.355475	0.4128	0.139506	0	0.139506	0.4128	0	0	1.56511
CGI_10001707	5.63764	4.99616	5.35609	9.37256	8.27384	7.63529	5.68179	12.8147	7.26391	-0.641477	1.62627	7.17711	-0.174271	0.539926	0.818986
CGI_10001708	0	0	0.0475847	0.0801947	0	0.0379438	0.0513388	0	0.0434124	0	0.0434124	0	0	0	#NUM!
CGI_10001710	0.570855	0.25974	7.79913	17.0947	24.0133	37.3764	50.0294	48.0419	27.2626	-0.311115	26.6917	47.471	-1.13605	6.71371	0.81737
CGI_10001711	0	0	0.0385473	0.274799	1.37851	1.51411	5.12631	28.1792	1.66646	0	1.66646	28.1792	0	0	4.07977
CGI_10001712	5.56815	9.07926	10.715	7.03666	7.72125	7.21955	11.119	72.6594	8.76229	3.51111	3.19414	67.0912	0.705377	-0.0512673	3.05177
CGI_10001713	15.3978	19.0002	17.2351	4.73126	0.739946	1.0615	0.992257	3.0702	4.95202	3.60235	-10.4458	-12.3276	0.303287	-1.93992	-0.689684
CGI_10001715	0	0	0.0299555	0	0	0.0270721	0.0472485	2.36738	0.0208552	0	0.0208552	2.36738	0	0	6.82674
CGI_10001716	3.09649	2.86413	3.58511	4.19667	7.38046	4.11427	6.11689	9.28697	5.07868	-0.232362	1.98219	6.19048	-0.112538	0.826355	0.870755
CGI_10001717	0	0	0.0540501	0.302632	0.379201	0.19539	0.745739	0.800922	0.335402	0	0.335402	0.800922	0	0	1.25577
CGI_10001718	52.5656	31.3491	18.7573	7.19194	5.74071	10.1447	48.6048	70.3179	18.0879	-21.2165	-34.4777	17.7523	-0.745694	-0.7934	1.95887
CGI_10001719	0	0	0	0	0	0	0.211221	0	0.0422442	0	0.0422442	0	0	0	#NUM!
CGI_10001720	2.35756	2.36316	4.0913	5.0354	6.59309	5.24648	7.10088	10.2712	5.61343	0.00560387	3.25587	7.91366	0.00342519	1.24816	0.871652
CGI_10001721	1.12753	3.24291	1.91049	1.03256	1.03328	1.00124	1.4852	1.0679	1.29255	2.11538	0.165026	-0.0596324	1.52412	-1.32706	-0.275453
CGI_10001731	0	0	0	0	0	0	0	0	0	0	0	0	0	0	0
CGI_10001734	4.1493	8.31071	8.82225	12.3705	13.7522	11.8269	10.0465	13.2633	11.3637	4.16141	7.21438	9.11396	1.0021	0.451387	0.223005
CGI_10001735	0	0	0	0.0813626	0.249433	0.31173	0.332373	1.31154	0.19498	0	0.19498	1.31154	0	0	2.74987
CGI_10001736	0	0	0.278838	0.156857	0	0.339202	0.43507	0	0.241993	0	0.241993	0	0	0	#NUM!
CGI_10001737	72.7801	31.4077	23.4902	9.38289	25.1653	18.7812	12.5071	12.9939	17.8653	-41.3724	-54.9148	-59.7862	-1.21243	-0.813957	-0.459329
CGI_10001738	0	0	0	0	0	0	0.0465415	0	0.00930831	0	0.00930831	0	0	0	#NUM!
CGI_10001740	0	0	0.266989	0.3565	0.455847	0.75091	1.35868	7.03031	0.637784	0	0.637784	7.03031	0	0	3.46245
CGI_10001741	0.288146	0.521792	0.567595	0.864584	1.14185	2.65766	6.67836	2.72907	2.38201	0.233646	2.09386	2.44092	0.856674	2.19063	0.196228
CGI_10001742	0	0	0	0	0	0	0	0	0	0	0	0	0	0	0
CGI_10001743	0	0	0	0.0237404	0.0335386	0.0264328	1.04729	0	0.2262	0	0.2262	0	0	0	#NUM!
CGI_10001744	0.447895	0.372155	0.4997	0.15678	0.243191	0.478289	0.662089	0.254524	0.40801	-0.07574	-0.0398858	-0.193371	-0.267257	0.132698	-0.680799
CGI_10001745	0.362701	0	1.22027	0.751839	0.570714	0.973676	1.46584	13.7408	0.996468	-0.362701	0.633766	13.3781	#NUM!	0	3.78549
CGI_10001746	0.142882	0.263315	0.0448357	0.808468	0.791034	0.525119	0.844073	20.2988	0.602706	0.120433	0.459824	20.156	0.881964	1.19466	5.0738
CGI_10001747	0.249357	0.397103	0.167347	0.769509	2.15123	1.61397	1.22066	14.6425	1.18454	0.147746	0.935187	14.3931	0.6713	1.57675	3.62776
CGI_10001748	0	0.0438957	0	0	0	0.041818	0.173698	226.481	0.0431033	0.0438957	0.0431033	226.481	0	-0.0262802	12.3593
CGI_10001749	0	0	0.146484	0.15047	0.321303	0.382481	1.23962	5.76306	0.448071	0	0.448071	5.76306	0	0	3.68504
CGI_10001761	0	1.57411	1.45857	2.45238	1.97471	1.50756	2.85765	8.8051	2.05017	1.57411	2.05017	8.8051	0	0.381209	2.10259
CGI_10001762	0	0	0	0.10004	0	0.278602	0.239527	14.0352	0.123634	0	0.123634	14.0352	0	0	6.82683
CGI_10001763	0	0.0854723	0.395782	0.120833	0.044676	0	0.023655	0.185371	0.116989	0.0854723	0.116989	0.185371	0	0.452846	0.664037
CGI_10001764	6203.94	2213.94	1653.62	1443.75	1395.26	1893.68	3013.14	5606.94	1879.89	-3990	-4324.05	-596.997	-1.48657	-0.235969	1.57657
CGI_10001765	1275.53	775.507	749.418	669.63	717.351	811.508	1541.77	3343.11	897.936	-500.02	-377.59	2067.58	-0.717882	0.211474	1.8965
CGI_10001766	8931.67	3982.25	4412.19	4188.57	3863.37	4816.23	5967.65	7478.66	4649.6	-4949.41	-4282.07	-1453	-1.16534	0.223522	0.685674
CGI_10001767	17.7724	13.4222	12.93	7.6976	4.78761	5.37522	8.27441	12.7102	7.81296	-4.35019	-9.95941	-5.06217	-0.405017	-0.780677	0.702046
CGI_10001768	0.305096	0.409479	4.59001	10.2652	10.9674	3.31934	1.19911	0.57792	6.0682	0.104383	5.76311	0.272824	0.424527	3.88941	-3.39233
CGI_10001769	0.864438	1.97056	0.165754	1.06774	0	0.149799	0.268646	0.81872	0.330388	1.10612	-0.53405	-0.0457182	1.18877	-2.57637	1.30921
CGI_10001770	0	0.343184	0.623309	0.42185	0	0.0819121	0.126628	0	0.25074	0.343184	0.25074	0	0	-0.452793	#NUM!
CGI_10001771	0.715397	0.502988	0.386594	0.105083	0.163298	0.0643502	0.173113	0	0.178488	-0.212409	-0.536909	-0.715397	-0.50822	-1.4947	#NUM!
CGI_10001772	0	0	0	0	0	0	0.0685881	0	0.0137176	0	0.0137176	0	0	0	#NUM!
CGI_10001773	0	0	0.0350007	0	0	0.0541512	0.0313041	0	0.0240912	0	0.0240912	0	0	0	#NUM!
CGI_10001774	1.78849	0.161935	0.395957	1.07017	3.01731	5.86548	4.65946	25.9167	3.00167	-1.62656	1.21318	24.1282	-3.46525	4.21228	3.11004
CGI_10001775	0.355249	0.155138	0.247711	1.00774	1.8943	0.748919	0.593768	2.01876	0.898487	-0.20011	0.543239	1.66351	-1.19528	2.53394	1.1679
CGI_10001776	0	0.0884772	0.0635756	0.521247	0.627736	0.273949	0.343936	1.72699	0.366089	0.0884772	0.366089	1.72699	0	2.04882	2.23799
CGI_10001777	0	0	0	0	0.175669	0.254623	0.401061	2.26722	0.166271	0	0.166271	2.26722	0	0	3.76932
CGI_10001778	2.89486	2.86269	8.05343	35.4245	39.0152	42.2087	28.9909	13.9373	30.7385	-0.0321687	27.8437	11.0424	-0.0161215	3.4246	-1.1411
CGI_10001779	0	0	0	0	0	0	0	0	0	0	0	0	0	0	0
CGI_10001780	0.948774	0.859047	0.220523	0.237198	0.48994	1.10594	1.66559	2.39625	0.743839	-0.0897261	-0.204935	1.44748	-0.143326	-0.207748	1.68772
CGI_10001781	0	0	0.121458	0	0.0883518	0	0	0	0.0419619	0	0.0419619	0	0	0	#NUM!
CGI_10001782	0	0	0	0	0.228739	0	0	0.501257	0.0457477	0	0.0457477	0.501257	0	0	3.45378
CGI_10001784	6.36541	5.69822	5.36323	3.14017	2.9333	3.82131	6.61009	11.3877	4.37362	-0.667187	-1.99179	5.02224	-0.159742	-0.381684	1.38057
CGI_10001785	0.149471	0	0.140709	0.193406	0.102356	0.161906	0.124532	0.707827	0.144582	-0.149471	-0.0048889	0.558357	#NUM!	0	2.29151
CGI_10001786	11.4158	6.63626	8.61053	21.6542	27.8167	22.3784	19.4362	7.5072	19.9792	-4.77949	8.56348	-3.90855	-0.782583	1.59006	-1.41215
CGI_10001787	0	0	0.147958	0.0623337	0	0.0817087	0.0237912	0	0.0631582	0	0.0631582	0	0	0	#NUM!
CGI_10001788	0	0.148238	0.159881	0.0464544	0	0.104314	0.338907	0.449298	0.129911	0.148238	0.129911	0.449298	0	-0.190391	1.79014
CGI_10001789	10.1957	10.3578	10.7855	11.939	10.3896	16.2011	32.1074	21.059	16.2845	0.162093	6.08877	10.8632	0.0227558	0.652778	0.370934
CGI_10001790	0.824365	0.246601	0.267045	4.60267	6.07699	5.33995	11.9121	8.91375	5.63975	-0.577763	4.81538	8.08938	-1.7411	4.51538	0.660402
CGI_10001791	0.448412	0.27067	0.596684	1.00822	0.861626	0.299839	0.469624	3.39757	0.647198	-0.177742	0.198786	2.94916	-0.728288	1.25767	2.39222
CGI_10001792	54.4814	34.6858	31.3562	7.19478	0.0994886	1.82856	3.60129	6.192	8.81607	-19.7956	-45.6653	-48.2894	-0.651419	-1.97614	-0.50973
CGI_10001793	8.96029	11.6225	14.6015	11.9975	13.1489	17.8302	18.083	64.3008	15.1323	2.66226	6.17197	55.3405	0.375309	0.380701	2.08721
CGI_10001794	0.28498	0.154817	2.7095	5.2181	7.11836	12.0996	20.3956	36.3836	9.50824	-0.130162	9.22326	36.0986	-0.880292	5.94054	1.93604
CGI_10001795	0	0.0455738	0.0654943	0.0168619	0	3.31383	34.3074	6.81992	7.54071	0.0455738	7.54071	6.81992	0	7.37035	-0.144945
CGI_10001796	0	0	0	0	0.0920847	1.08451	0.689742	0.132052	0.373267	0	0.373267	0.132052	0	0	-1.49911
CGI_10001797	14.3103	14.935	14.4125	26.8252	48.5981	61.1715	90.813	92.5196	48.3641	0.624742	34.0538	78.2093	0.0616475	1.69524	0.935823
CGI_10001798	48.7605	40.8805	56.1824	391.577	1041.5	1536.96	1537.84	1700.19	912.811	-7.87998	864.05	1651.43	-0.254299	4.48083	0.89731
CGI_10001799	0.871702	3.31948	2.7656	0.622359	0	0.16639	0.152584	0	0.741388	2.44778	-0.130315	-0.871702	1.92905	-2.16266	#NUM!
CGI_10001800	0.686971	0.944005	0.634682	0.666446	13.3114	14.3928	21.8078	29.9294	10.1626	0.257034	9.47564	29.2424	0.458546	3.42833	1.55829
CGI_10001801	0	1.48018	0.446491	0.705417	8.37431	10.727	11.6662	16.3744	6.38389	1.48018	6.38389	16.3744	0	2.10866	1.35894
CGI_10001802	0.850267	0.398543	0.360663	0.183303	4.7651	6.4712	10.3011	11.5426	4.41627	-0.451724	3.566	10.6923	-1.09318	3.47002	1.38607
CGI_10001803	0	0	0.0974572	0.116469	0.205123	1.47165	3.05547	5.73594	0.989235	0	0.989235	5.73594	0	0	2.53564
CGI_10001805	0	0	0	0.055296	0	0	0	0.396155	0.0110592	0	0.0110592	0.396155	0	0	5.16275
CGI_10001806	0.274425	0.745417	0.540567	4.88271	25.909	46.1812	20.6906	77.1936	19.6408	0.470992	19.3664	76.9192	1.44164	4.71966	1.97463
CGI_10001807	0.172313	0.156017	0.357466	0.825894	0.910446	0.360888	0.129372	38.0256	0.516813	-0.0162958	0.3445	37.8533	-0.143326	1.72794	6.20118
CGI_10001808	98.5211	39.8064	41.0348	41.6638	52.1228	54.2366	51.7955	74.7425	48.1707	-58.7147	-50.3504	-23.7787	-1.30743	0.275155	0.633772
CGI_10001809	0	0.68482	0.42022	0.236391	0.166748	0	0.825691	0	0.32981	0.68482	0.32981	0	0	-1.05409	#NUM!
CGI_10001810	0	0.315729	0	0.197884	0	0	1.01204	0	0.241984	0.315729	0.241984	0	0	-0.383773	#NUM!
CGI_10001811	5.95187	4.59191	6.41792	2.16255	0.561566	0.560315	0.76169	14.4954	2.09281	-1.35996	-3.85906	8.5435	-0.374248	-1.13365	2.79208
CGI_10001812	0.909935	0.596057	0.174477	0.13386	0	0.22088	0.0779439	0	0.121432	-0.313878	-0.788503	-0.909935	-0.610313	-2.2953	#NUM!
CGI_10001813	1.16654	2.83322	8.63803	26.1132	81.8191	25.9645	11.5528	24.0517	30.8175	1.66668	29.651	22.8851	1.28021	3.44323	-0.357613
CGI_10001814	0	0	0.0830375	0.620446	4.00491	27.5649	60.8861	7.0176	18.6319	0	18.6319	7.0176	0	0	-1.40872
CGI_10001815	0	0	0	0	0	0	4.09403	10.1634	0.818806	0	0.818806	10.1634	0	0	3.63372
CGI_10001816	0	0	0.133404	0	0	0	0	1.6106	0.0266809	0	0.0266809	1.6106	0	0	5.91564
CGI_10001817	0.544528	0	2.75285	6.67275	12.1427	13.4932	20.9675	40.8715	11.2058	-0.544528	10.6613	40.327	#NUM!	0	1.86685
CGI_10001818	4.98714	4.00201	5.8857	3.26657	1.47739	1.32748	2.00524	3.93615	2.79248	-0.985138	-2.19467	-1.05099	-0.31749	-0.519178	0.495242
CGI_10001819	76.777	90.023	135.677	89.2951	49.6568	40.0596	40.5028	54.2879	71.0384	13.246	-5.73862	-22.4891	0.22962	-0.341696	-0.387968
CGI_10001820	0.447123	0.209578	0.709282	0.216733	1.18122	0.920418	2.97378	16.5156	1.20029	-0.237545	0.753165	16.0684	-1.09318	2.51782	3.78237
CGI_10001821	0	0	0	0	0	0	0	0	0	0	0	0	0	0	0
CGI_10001822	0.124979	0.788115	0.420479	0.117601	1.20962	0.909298	2.40442	14.2043	1.01228	0.663136	0.887305	14.0793	2.65672	0.361136	3.81064
CGI_10001823	0.569959	0.50389	0.168905	0.136827	0.844225	0.703831	2.41702	5.75803	0.854162	-0.0660694	0.284203	5.18807	-0.17775	0.761402	2.75299
CGI_10001824	0	0	0.107546	0.189675	0.377263	6.41751	11.3145	4.21983	3.68129	0	3.68129	4.21983	0	0	0.196974
CGI_10001825	0.347629	0.471017	0.804769	0.453805	0.370735	0.172655	0.473552	3.35829	0.455103	0.123388	0.107474	3.01066	0.438231	-0.049587	2.88346
CGI_10001826	0	0	0	0	0	0.0891039	0	1.65584	0.0178208	0	0.0178208	1.65584	0	0	6.53786
CGI_10001827	0.480243	0.112551	0.121391	0	0	0	1.29052	13.8728	0.282383	-0.367692	-0.197861	13.3925	-2.09318	1.32707	5.61846
CGI_10001828	0	0	0	0	0	0.0788417	0.0459128	0.430905	0.0249509	0	0.0249509	0.430905	0	0	4.11021
CGI_10001829	0	0	0	0.0735276	0.220293	1.06841	0.869034	2.84314	0.446253	0	0.446253	2.84314	0	0	2.67155
CGI_10001830	0.265301	0.0621767	0	0.206773	0.650004	9.07429	20.7115	11.0559	6.12851	-0.203124	5.86321	10.7906	-2.09318	6.62302	0.851203
CGI_10001831	0	0.103425	3.65795	2.25814	0.16218	0.0574893	0.171879	0	1.26153	0.103425	1.26153	0	0	3.60851	#NUM!
CGI_10001832	72.6683	18.5925	17.967	20.7081	35.6972	93.0071	153.678	264.004	64.2115	-54.0758	-8.45678	191.336	-1.96661	1.78811	2.03966
CGI_10001833	0	0	0	0	0.589905	0.946398	0.362027	0	0.379666	0	0.379666	0	0	0	#NUM!
CGI_10001834	1.77321	0.332116	0.479113	1.13807	1.60602	3.93611	5.36524	6.85765	2.50491	-1.44109	0.731705	5.08445	-2.4166	2.915	1.45296
CGI_10001835	3.25862	8.6778	8.11125	4.87352	4.99941	7.43575	7.52859	9.13023	6.5897	5.41919	3.33109	5.87161	1.41307	-0.397117	0.470438
CGI_10001836	1.72888	1.72745	2.11574	3.10573	4.73367	4.33788	4.51704	10.4796	3.76201	-0.00142693	2.03314	8.75074	-0.00119122	1.12286	1.47801
CGI_10001837	0.467264	0	0	0	0	0.113425	0.046252	4.42551	0.0319354	-0.467264	-0.435328	3.95825	#NUM!	0	7.11455
CGI_10001838	2.32237	2.41602	3.79195	2.36859	1.41363	1.17074	3.6558	4.39909	2.48014	0.0936441	0.157771	2.07672	0.057031	0.0377932	0.826783
CGI_10001839	4.41415	14.2881	31.9201	45.3704	18.2939	25.9643	27.4999	11.7582	29.8097	9.8739	25.3956	7.34406	1.6946	1.06097	-1.34211
CGI_10001840	36.4685	30.5423	24.4118	10.3701	2.71565	1.69132	2.14175	3.0702	8.26613	-5.92621	-28.2024	-33.3983	-0.255843	-1.88552	-1.42888
CGI_10001841	0	0.258029	0.591194	0.372808	1.56385	3.28427	3.13509	41.5658	1.78944	0.258029	1.78944	41.5658	0	2.7939	4.53781
CGI_10001842	0.108734	0.247869	0.896591	0.642789	1.98334	5.12648	4.02186	41.3994	2.53421	0.139135	2.42548	41.2907	1.18877	3.35389	4.03
CGI_10001843	23.1886	10.5319	12.2519	5.78714	1.70336	0.484555	1.65306	3.28903	4.376	-12.6567	-18.8126	-19.8996	-1.13865	-1.26708	-0.411953
CGI_10001844	6.66173	2.4077	2.84511	2.69306	2.33167	1.64016	3.85358	1.35201	2.67271	-4.25403	-3.98901	-5.30971	-1.46824	0.15065	-0.983195
CGI_10001845	13.1941	3.56706	7.00318	9.05674	8.22384	6.81737	7.88896	18.5289	7.79802	-9.627	-5.39604	5.33487	-1.88708	1.12837	1.2486
CGI_10001846	27.8124	17.3884	18.1836	27.2398	30.2493	31.2089	38.8043	75.4646	29.1372	-10.4239	1.32482	47.6523	-0.677597	0.744732	1.37294
CGI_10001847	0	0	0.0499759	0	0.112645	0.130182	2.1492	28.3878	0.4884	0	0.4884	28.3878	0	0	5.86106
CGI_10001848	0	0	0	0.0446988	0	0	0.203224	6.53234	0.0495845	0	0.0495845	6.53234	0	0	7.04157
CGI_10001849	17.9859	10.8057	11.1324	7.40443	4.3745	2.55406	30.7345	35.6539	11.24	-7.1802	-6.74592	17.668	-0.735074	0.0568468	1.66542
CGI_10001850	0.673588	0.294158	0	2.544	7.04622	27.871	63.2818	54.8649	20.1486	-0.37943	19.475	54.1913	-1.19528	6.09794	1.4452
CGI_10001851	54.4541	26.5276	45.9696	45.7469	51.1772	38.3379	43.0207	54.5466	44.8505	-27.9265	-9.6036	0.0924706	-1.03755	0.757631	0.282365
CGI_10001852	0.0597882	0.108268	0.410136	10.722	12.8839	14.7591	19.6565	14.3264	11.6863	0.0484798	11.6265	14.2666	0.856674	6.75407	0.293858
CGI_10001853	0	0	0.295915	1.82382	2.52573	4.12101	6.24063	5.80547	3.00142	0	3.00142	5.80547	0	0	0.951768
CGI_10001854	0.795495	1.15242	1.83883	1.21635	2.88117	5.95118	4.10306	1.80822	3.19812	0.356928	2.40262	1.01272	0.534746	1.47255	-0.822656
CGI_10001855	0.742715	1.23684	1.5364	2.73317	4.51347	2.81809	3.98003	2.81374	3.11623	0.494122	2.37352	2.07102	0.735774	1.33315	-0.147314
CGI_10001856	17.3611	9.97238	15.4083	6.11343	2.49668	6.70691	16.6679	10.2768	9.47866	-7.38873	-7.88244	-7.08428	-0.799849	-0.0732541	0.116639
CGI_10001857	11.0354	5.38382	7.66125	3.11211	1.22592	2.96003	7.44642	4.1807	4.48115	-5.65156	-6.55423	-6.85468	-1.03543	-0.264762	-0.100125
CGI_10001858	0.0831191	0.0362983	0.659293	1.2255	1.3676	1.28352	1.36522	3.62126	1.18023	-0.0468207	1.09711	3.53814	-1.19528	5.02302	1.61743
CGI_10001859	0.301548	0.273031	1.06712	3.31142	3.85741	4.80742	6.25347	4.8552	3.85937	-0.0285176	3.55782	4.55365	-0.143326	3.82123	0.331167
CGI_10001860	0.540274	0.253241	1.9402	1.00137	0.356828	0.224772	0.28777	0	0.762187	-0.287033	0.221913	-0.540274	-1.09318	1.58964	#NUM!
CGI_10001861	0	0	0.217005	0.223783	0.377813	0.0599197	0.364748	0.327488	0.248654	0	0.248654	0.327488	0	0	0.397305
CGI_10001862	0	0	0.107075	0.0451099	0	0	0.0337761	0.323179	0.0371921	0	0.0371921	0.323179	0	0	3.11926
CGI_10001863	0.0721367	0.0338124	0.013832	0.0286093	0.0623543	1.28217	1.80957	6.0123	0.639307	-0.0383243	0.56717	5.94016	-1.09318	4.24089	3.23334
CGI_10001864	0.392926	0	0.123298	0	0	0	0	0	0.0246596	-0.392926	-0.368267	-0.392926	#NUM!	0	#NUM!
CGI_10001865	0	0	0.0975021	0	0	0	0	0	0.0195004	0	0.0195004	0	0	0	#NUM!
CGI_10001866	0.76274	0	0.146253	0	0	0	0	0	0.0292506	-0.76274	-0.733489	-0.76274	#NUM!	0	#NUM!
CGI_10001867	0	0	0	0.0363783	0	0.0545029	0.0619049	0.212655	0.0305572	0	0.0305572	0.212655	0	0	2.79893
CGI_10001868	15.6782	10.5014	15.3792	14.6339	10.6074	11.0269	13.7909	14.1019	13.0877	-5.17677	-2.59055	-1.57631	-0.578173	0.317619	0.107683
CGI_10001869	0.441415	0.0481918	0.236622	0.0827181	0.0503793	0.0627105	0.342248	4.91232	0.154935	-0.393223	-0.28648	4.4709	-3.19528	1.68481	4.98666
CGI_10001870	0.162336	0.220475	0.389116	0.0894191	0.0185276	0.207366	0.166497	0.230625	0.174185	0.0581396	0.0118494	0.0682895	0.441637	-0.339996	0.404929
CGI_10001871	13.9013	5.20827	5.00708	2.95522	1.8228	1.08851	0.921744	1.08961	2.35907	-8.69304	-11.5422	-12.8117	-1.41634	-1.14258	-1.11441
CGI_10001872	64.3683	50.0767	47.3629	21.7544	12.5819	13.0815	12.1708	8.64056	21.3903	-14.2916	-42.978	-55.7277	-0.36221	-1.22718	-1.30776
CGI_10001873	0	0.107097	0.0716976	13.5347	18.6495	26.5144	27.7862	7.57406	17.3113	0.107097	17.3113	7.57406	0	7.33665	-1.19257
CGI_10001874	0.836553	0.645407	1.43955	6.70032	12.1937	22.1669	11.5575	9.73409	10.8116	-0.191146	9.97503	8.89754	-0.374248	4.06623	-0.15146
CGI_10001875	12.1443	5.4817	4.92208	2.49693	1.57396	2.76119	38.8219	82.9104	10.1152	-6.6626	-2.02909	70.7661	-1.14758	0.883831	3.03503
CGI_10001876	0	0	0.0234557	0.0395843	0.0528688	0.0916017	0.239716	22.4762	0.0894452	0	0.0894452	22.4762	0	0	7.97318
CGI_10001877	48.9235	36.3269	27.7332	6.51214	0.644875	1.98033	3.62187	19.5099	8.09849	-12.5966	-40.825	-29.4136	-0.429488	-2.16531	1.26848
CGI_10001878	0.163102	0	0.0312742	0.0264257	0.0704918	0.131199	0.183773	14.0573	0.0886327	-0.163102	-0.0744688	13.8942	#NUM!	0	7.30926
CGI_10001879	0.240122	0	0.0753488	0.031744	0	0.0367141	0.058028	0.227422	0.040367	-0.240122	-0.199755	-0.0126995	#NUM!	0	2.49413
CGI_10001880	0	0	0	0	0	0.100383	0.0649869	1.24363	0.033074	0	0.033074	1.24363	0	0	5.23271
CGI_10001881	0	0	0.174804	0.5847	0.606183	1.04583	0.983471	0.654976	0.678997	0	0.678997	0.654976	0	0	-0.0519628
CGI_10001882	0	0	1.27676	0.927052	2.00617	1.56584	1.58887	4.19645	1.47294	0	1.47294	4.19645	0	0	1.51047
CGI_10001883	0	0	0.136236	0.114799	0.32436	0.837576	0.184955	0	0.319585	0	0.319585	0	0	0	#NUM!
CGI_10001884	0	0.151001	0.217005	0.564231	0.22837	0.647572	1.37226	0	0.605887	0.151001	0.605887	0	0	2.00449	#NUM!
CGI_10001885	0	0	0	0.0821603	0	0.123433	0.212618	0	0.0836423	0	0.0836423	0	0	0	#NUM!
CGI_10001886	0	0	0.060274	0	0	0	0	0	0.0120548	0	0.0120548	0	0	0	#NUM!
CGI_10001887	0	0.19526	0.0857346	0.348484	0.204123	0.0774823	0.199736	0	0.183112	0.19526	0.183112	0	0	-0.0926705	#NUM!
CGI_10001888	0.22899	0.261001	0.449082	0.24921	1.15764	6.33217	8.4846	9.32582	3.33454	0.0320111	3.10555	9.09683	0.188771	3.67536	1.48374
CGI_10001889	9.82489	5.03325	7.77892	9.41923	4.69818	4.43802	4.8849	1.29841	6.24385	-4.79164	-3.58104	-8.52648	-0.964951	0.310946	-2.26569
CGI_10001890	0.405205	3.70778	6.47029	1.29338	1.62544	1.20619	1.40278	0.76755	2.39962	3.30257	1.99441	0.362345	3.19383	-0.62775	-1.64447
CGI_10001891	6.54623	22.6091	13.3691	4.87078	4.43846	4.27609	2.81659	0.953849	5.9542	16.0628	-0.592034	-5.59238	1.78817	-1.92492	-2.64207
CGI_10001910	0	0.136447	0.669954	1.83272	4.42005	4.85819	10.2837	15.9798	4.41292	0.136447	4.41292	15.9798	0	5.01532	1.85645
CGI_10001911	0.142099	0.128661	2.81406	6.47791	7.56897	14.5792	23.3596	33.9152	10.96	-0.0134384	10.8179	33.7731	-0.143326	6.41252	1.62969
CGI_10001912	0	0	0	0	0	0	0.149385	0	0.029877	0	0.029877	0	0	0	#NUM!
CGI_10001913	0	0.0752497	0	0	0	0	0	0.0816	0	0.0752497	0	0.0816	0	#NUM!	0
CGI_10001928	2.99229	2.62219	1.2658	1.46634	1.9356	1.85803	4.38537	3.96764	2.18223	-0.370098	-0.810059	0.975357	-0.190477	-0.26497	0.862481
CGI_10001929	0.124979	0.167738	0.259271	0.461004	32.0841	51.8112	28.149	0.591846	22.5529	0.0427594	22.4279	0.466867	0.424527	7.07096	-5.25195
CGI_10001930	13.8797	54.1788	45.6558	30.8329	25.9017	33.334	31.8761	50.507	33.5201	40.2991	19.6404	36.6272	1.96475	-0.692703	0.591456
CGI_10001931	0	0.0266862	0.0466475	0	0	0	0.0792172	5.87753	0.0251729	0.0266862	0.0251729	5.87753	0	-0.0842184	7.86719
CGI_10001932	0	0	0	0	0	0	0	0	0	0	0	0	0	0	0
CGI_10001933	8.95533	10.0084	46.8412	107.207	103.908	95.0284	139.419	48.4164	98.4808	1.05309	89.5255	39.4611	0.160396	3.29863	-1.02435
CGI_10001934	6.43454	14.2213	16.8255	39.4065	57.4729	56.554	34.5335	31.5792	40.9585	7.78679	34.5239	25.1447	1.14415	1.52611	-0.375187
CGI_10001935	0	0	0.060274	0.84972	4.71091	12.1039	14.2006	12.5041	6.38508	0	6.38508	12.5041	0	0	0.969624
CGI_10001936	9.0766	3.37781	3.74216	2.40772	5.83245	75.8423	21.4949	53.6262	21.8639	-5.69879	12.7873	44.5496	-1.42607	2.69439	1.29439
CGI_10001937	9.65394	20.5227	20.6852	12.9031	15.3587	13.637	14.9541	14.5816	15.5076	10.8688	5.85368	4.92764	1.08803	-0.404243	-0.0888302
CGI_10001938	7.88988	13.421	17.6748	8.85986	10.3379	8.64288	9.06872	5.14507	10.9168	5.53111	3.02694	-2.74481	0.766416	-0.297938	-1.08529
CGI_10001941	0.720365	0.675308	0.778558	1.00714	0.164432	0.299696	0.123858	0	0.474737	-0.0450569	-0.245628	-0.720365	-0.0931822	-0.508418	#NUM!
CGI_10001942	2.37919	4.4857	6.95946	3.16283	2.65751	1.54831	2.44725	0.450672	3.35507	2.10651	0.975884	-1.92852	0.914863	-0.418988	-2.8962
CGI_10001943	7.44492	6.54	11.3776	6.51156	3.35653	2.14601	2.94286	3.05551	5.2669	-0.904925	-2.17802	-4.38941	-0.186967	-0.312335	-0.785542
CGI_10001944	0	0	0	0	0	0	0	0	0	0	0	0	0	0	0
CGI_10001945	0	0	0	0.0183377	0	0	0	0	0.00366755	0	0.00366755	0	0	0	#NUM!
CGI_10001946	0.11154	0	0	0	0.0254605	0	0	0	0.0050921	-0.11154	-0.106448	-0.11154	#NUM!	0	#NUM!
CGI_10001948	0	0	0	0	0	0	0	0	0	0	0	0	0	0	0
CGI_10001949	0	0	0	0	0	0	0.0164881	0	0.00329762	0	0.00329762	0	0	0	#NUM!
CGI_10001952	0	0	0	0	0	0	0	0	0	0	0	0	0	0	0
CGI_10001953	0	0	0	0	0	0	0	0	0	0	0	0	0	0	0
CGI_10001954	0	0	0	0	0	0	0	0	0	0	0	0	0	0	0
CGI_10001955	0	0	0	0	0	0.0505252	0	0	0.010105	0	0.010105	0	0	0	#NUM!
CGI_10001957	0	0	0	0	0	0	0	0	0	0	0	0	0	0	0
CGI_10001959	0	0	0	0	0	0	0	0	0	0	0	0	0	0	0
CGI_10001960	0	0	0	0.0567796	0	0	0	0	0.0113559	0	0.0113559	0	0	0	#NUM!
CGI_10001961	0	0	0	0	0	0	0	0	0	0	0	0	0	0	0
CGI_10001962	0	0	0	0	0	0.0386157	0	0	0.00772314	0	0.00772314	0	0	0	#NUM!
CGI_10001964	0.150337	0	0	0	0	0	0.017195	0	0.003439	-0.150337	-0.146898	-0.150337	#NUM!	0	#NUM!
CGI_10001965	0	0	0	0	0	0	0.0222872	0	0.00445743	0	0.00445743	0	0	0	#NUM!
CGI_10001967	0	0	0	0	0	0	0	0	0	0	0	0	0	0	0
CGI_10001968	0	0	0	0	0	0	0.0184232	0	0.00368464	0	0.00368464	0	0	0	#NUM!
CGI_10001970	0	0	0.432142	1.45156	2.63368	1.64544	0.707834	1.806	1.37413	0	1.37413	1.806	0	0	0.394279
CGI_10001972	0.367846	0.166529	0.0929807	0.202783	0.245184	0.421074	0.503989	0.261294	0.293202	-0.201317	-0.0746438	-0.106552	-1.14333	0.81612	-0.166224
CGI_10001974	0	0	0.15305	0.0396798	0.0616622	0.147956	0.0241537	0	0.0853003	0	0.0853003	0	0	0	#NUM!
CGI_10001975	0	0.0696593	0	0.0722353	0.033923	0.0804396	0.690009	21.3946	0.175321	0.0696593	0.175321	21.3946	0	1.33161	6.9311
CGI_10001976	0	0.158896	0.21275	0.374058	0.23214	1.34774	1.26192	20.5483	0.685722	0.158896	0.685722	20.5483	0	2.10954	4.90525
CGI_10001977	0	0	0	0	0.215444	0.056528	0.148028	6.17902	0.0839998	0	0.0839998	6.17902	0	0	6.20085
CGI_10001978	0	0	0	0.0490079	0.531739	1.75304	4.07144	29.0143	1.28104	0	1.28104	29.0143	0	0	4.50137
CGI_10001979	0	0.291633	0.745059	1.47545	1.72967	1.2409	0.742135	0	1.18664	0.291633	1.18664	0	0	2.02466	#NUM!
CGI_10001980	0.373139	0.337851	0.874875	0.329106	0.0425868	0.0944208	0.050779	0	0.278353	-0.035288	-0.0947854	-0.373139	-0.143326	-0.279469	#NUM!
CGI_10001981	0.0233843	0.0211728	0.0354651	0.0281866	0.0480398	0.0568947	0.0489025	1.99328	0.0434977	-0.00221146	0.0201135	1.96989	-0.143326	1.03873	5.51806
CGI_10001982	0	0.853841	97.0292	196.143	169.691	95.0303	13.0265	0.223287	114.184	0.853841	114.184	0.223287	0	7.06318	-8.99824
CGI_10001983	0	0	0.103596	0.071424	0	0.0971956	0.130531	0.5117	0.0805493	0	0.0805493	0.5117	0	0	2.66735
CGI_10001984	0	0	0	0	0	0	0.0290609	0	0.00581219	0	0.00581219	0	0	0	#NUM!
CGI_10001985	0	0	0.215715	0.112268	0	1.07058	7.67572	57.352	1.81486	0	1.81486	57.352	0	0	4.98192
CGI_10001986	0	0	0	0	0	0	0.0318568	0	0.00637136	0	0.00637136	0	0	0	#NUM!
CGI_10001987	2.20708	1.66529	3.12283	3.35178	7.09021	8.91243	9.89294	4.52909	6.47404	-0.541783	4.26696	2.32201	-0.40636	1.95889	-0.515445
CGI_10001988	0	0	0	0	0	0	0.0213463	1.00251	0.00426926	0	0.00426926	1.00251	0	0	7.87542
CGI_10001989	0	0	0	0	0.0882535	0	0.0200439	0	0.0216595	0	0.0216595	0	0	0	#NUM!
CGI_10001990	0	0	0	0	0	0	0.00881154	0	0.00176231	0	0.00176231	0	0	0	#NUM!
CGI_10001991	0	0	0	0.0362786	0	0	0	0	0.00725572	0	0.00725572	0	0	0	#NUM!
CGI_10001993	0	0	0	0	0	0	0	0	0	0	0	0	0	0	0
CGI_10001995	0	0	0	0	0	0	0	0	0	0	0	0	0	0	0
CGI_10001996	0	0	0	0.0383419	0	0	0	0	0.00766838	0	0.00766838	0	0	0	#NUM!
CGI_10001997	0	0	0	0.00812837	0	0.0122116	0	0	0.00406799	0	0.00406799	0	0	0	#NUM!
CGI_10001998	0	0	0	0.0204899	0	0	0	0	0.00409797	0	0.00409797	0	0	0	#NUM!
CGI_10002000	0	0	0	0	0	0	0	0	0	0	0	0	0	0	0
CGI_10002001	0	0	0	0	0	0	0	0	0	0	0	0	0	0	0
CGI_10002002	0	0	0	0	0	0	0	0	0	0	0	0	0	0	0
CGI_10002003	0	0	0	0	0	0.0211473	0	0	0.00422946	0	0.00422946	0	0	0	#NUM!
CGI_10002004	0	0	0	0.0251426	0	0.00593581	0.0084411	0	0.0079039	0	0.0079039	0	0	0	#NUM!
CGI_10002006	0	0	0	0	0	0	0.0237684	0	0.00475367	0	0.00475367	0	0	0	#NUM!
CGI_10002008	0	0	0	0	0	0.274754	0.905562	1.49361	0.236063	0	0.236063	1.49361	0	0	2.66156
CGI_10002009	17.2335	11.5687	8.68902	14.4533	175.751	75.6215	40.8653	206.537	63.076	-5.66484	45.8424	189.304	-0.574993	2.44686	1.71124
CGI_10002010	36.9622	100.052	141.474	123.22	110.092	130.371	167.507	87.1796	134.533	63.0899	97.5705	50.2174	1.43663	0.427205	-0.625895
CGI_10002011	0	0	0	0.349704	0.561566	0.418831	0.731029	0.402649	0.412226	0	0.412226	0.402649	0	0	-0.0339121
CGI_10002012	0	0	0	0	0	0	0	0	0	0	0	0	0	0	0
CGI_10002013	0	0	0.0710372	0	0	0	0.104545	0	0.0351165	0	0.0351165	0	0	0	#NUM!
CGI_10002014	0.740947	3.70168	4.97282	4.3033	4.45836	4.8668	6.02475	41.4038	4.92521	2.96073	4.18426	40.6629	2.32074	0.412005	3.07151
CGI_10002015	0	0	0	0	0	0	0.18362	10.1246	0.036724	0	0.036724	10.1246	0	0	8.10693
CGI_10002016	0	0.0806895	0.0621405	0.0497431	0.0406843	0.0216326	0.0976153	1.09725	0.0543631	0.0806895	0.0543631	1.09725	0	-0.569751	4.33512
CGI_10002017	2.86159	1.46315	4.12788	2.52469	2.86975	6.69554	10.3988	13.2124	5.32333	-1.39844	2.46174	10.3509	-0.967743	1.86325	1.3115
CGI_10002018	0.648329	0.657798	0.43229	0.195512	0.284148	1.26261	3.47514	2.30265	1.12994	0.00946893	0.481611	1.65432	0.0209184	0.78053	1.02705
CGI_10002019	0	0	0	0.0223494	0	0.045907	0.0411202	0.261294	0.0218753	0	0.0218753	0.261294	0	0	3.5783
CGI_10002020	0	0.11382	0.199904	0.536324	0.172138	0.180515	2.42869	3.4559	0.703514	0.11382	0.703514	3.4559	0	2.62783	2.29641
CGI_10002021	0	0.26141	0.106938	0.434421	0	0.317294	0.5339	0	0.27851	0.26141	0.27851	0	0	0.0914191	#NUM!
CGI_10002022	0	0	0	0.195427	0	0	0	16.3744	0.0390855	0	0.0390855	16.3744	0	0	8.71059
CGI_10002023	0	0.119759	0.307322	0.0751728	0	1.31221	8.81963	1.6939	2.10287	0.119759	2.10287	1.6939	0	4.13415	-0.312007
CGI_10002024	0	0	0	0	0	0	0	0	0	0	0	0	0	0	0
CGI_10002025	0.142294	0.0310702	0	0	0.06323	0.168855	3.54529	6.33413	0.755474	-0.111224	0.61318	6.19184	-2.19528	4.60378	3.06769
CGI_10002026	24.9827	29.153	23.0461	7.64424	4.98163	3.40394	2.88188	3.85784	8.39155	4.17033	-16.5912	-21.1249	0.222716	-1.79664	-1.12114
CGI_10002027	3.24164	5.0825	9.92899	25.1972	23.378	22.1745	23.3102	14.2723	20.7978	1.84086	17.5561	11.0306	0.648814	2.03282	-0.543213
CGI_10002028	1.91591	1.11079	1.01151	3.75876	11.2084	12.9383	10.728	12.9613	7.929	-0.805112	6.0131	11.0454	-0.786437	2.83555	0.708996
CGI_10002029	14.9836	5.76739	7.63508	6.74878	6.30554	9.69604	13.2637	14.4641	8.72982	-9.2162	-6.25377	-0.519541	-1.37739	0.598033	0.728447
CGI_10002030	31.3155	31.2258	43.3903	27.0646	28.5054	20.0777	18.8548	15.7565	27.5786	-0.0896605	-3.73694	-15.559	-0.00413655	-0.179193	-0.8076
CGI_10002031	0	0.333091	0.119672	0.274491	0.261157	7.12509	39.3898	5.7792	9.43405	0.333091	9.43405	5.7792	0	4.82389	-0.707008
CGI_10002032	0	0	0.733759	1.49324	0.978547	0.340748	0.723577	2.31471	0.853974	0	0.853974	2.31471	0	0	1.43856
CGI_10002033	0	0	0	0	0	0.1308	0.169014	0	0.0599628	0	0.0599628	0	0	0	#NUM!
CGI_10002034	5.71588	6.33895	6.72761	9.07775	13.4547	17.968	24.9309	26.2659	14.4318	0.623076	8.71592	20.55	0.14927	1.18693	0.863939
CGI_10002035	21.861	11.7893	15.6245	11.0362	13.0292	12.8151	13.394	5.2777	13.1798	-10.0717	-8.68119	-16.5833	-0.890881	0.160851	-1.32035
CGI_10002036	0	0	0.0394651	0	0	0.168418	0.010385	0.5848	0.0436536	0	0.0436536	0.5848	0	0	3.74377
CGI_10002037	4.56777	3.92559	3.04379	0.665567	0.100902	0.441358	1.18775	15.351	1.08787	-0.64218	-3.4799	10.7832	-0.21858	-1.8514	3.81875
CGI_10002038	0.456684	0.627555	3.95335	11.5647	21.4089	8.95109	7.72213	13.0995	10.72	0.170871	10.2634	12.6428	0.458546	4.09442	0.289203
CGI_10002039	0	0	0.507344	0.399906	0.0876973	0.0732482	1.23686	0.636782	0.461012	0	0.461012	0.636782	0	0	0.465996
CGI_10002040	83.159	71.3147	74.5348	38.5051	26.3639	30.0281	56.1321	44.0471	45.1128	-11.8443	-38.0461	-39.1118	-0.221672	-0.660662	-0.0344888
CGI_10002041	9.78459	29.3046	32.5424	35.3278	42.6251	30.348	22.7898	25.9178	32.7266	19.52	22.942	16.1332	1.58254	0.159338	-0.336523
CGI_10002042	0.467264	1.08013	0.619067	0.624789	0.948562	0.590198	1.15166	0.885103	0.786855	0.612867	0.319591	0.417839	1.2089	-0.457036	0.169747
CGI_10002043	1.3649	2.89816	2.10965	1.92082	2.33325	2.73455	2.56486	1.72362	2.33263	1.53325	0.967724	0.358719	1.08634	-0.31318	-0.436512
CGI_10002044	0	0	0	0	0	0	0	0.650638	0	0	0	0.650638	0	0	0
CGI_10002045	0	0	0	0	0	0	0	0	0	0	0	0	0	0	0
CGI_10002046	2.59331	1.10787	1.56323	2.81891	4.36686	3.70475	3.51735	4.65378	3.19422	-1.48544	0.600906	2.06046	-1.22701	1.52768	0.542938
CGI_10002047	12.2038	20.7475	20.8697	10.2463	10.8755	12.2066	9.88319	15.6038	12.8162	8.54368	0.612406	3.40001	0.765604	-0.694966	0.283928
CGI_10002048	12.4958	18.7809	20.3387	11.5346	9.79606	9.59064	8.84422	11.0243	12.0208	6.28508	-0.474991	-1.47149	0.58782	-0.643729	-0.124845
CGI_10002049	4.60589	12.4171	12.8499	5.41549	2.65496	3.00658	5.7775	3.41397	5.94089	7.81116	1.33501	-1.19192	1.43077	-1.06357	-0.799231
CGI_10002065	4.01028	3.8788	15.3101	31.0666	33.2259	23.285	16.6657	14.0955	23.9107	-0.131479	19.9004	10.0852	-0.0480921	2.62397	-0.762421
CGI_10002066	0.298082	0.409611	0.150693	0.175403	0.461783	1.50748	14.8858	18.3506	3.43623	0.111529	3.13814	18.0525	0.458546	3.0685	2.41693
CGI_10002067	0	0	0.0339645	0.113637	0.0613427	0.0484956	0.102097	1.52715	0.0719074	0	0.0719074	1.52715	0	0	4.40855
CGI_10002068	0	0.106162	0	0	0.391553	0.16184	0.639566	15.6594	0.238592	0.106162	0.238592	15.6594	0	1.16828	6.03634
CGI_10002069	0.0577576	0.0522954	0.0875965	0.0246289	0.164365	0.120591	0.378141	11.2141	0.155065	-0.00546217	0.0973069	11.1563	-0.143326	1.56811	6.1763
CGI_10002070	76.2479	40.5078	46.7272	22.2214	17.1404	19.7389	17.9634	38.7667	24.7583	-35.7401	-51.4896	-37.4811	-0.912497	-0.710289	0.646909
CGI_10002071	0	0.160072	0.431299	0.0593065	0	0.132457	0.616094	0.17358	0.247831	0.160072	0.247831	0.17358	0	0.630639	-0.513756
CGI_10002072	0.288146	0.38673	0.110502	0.177765	0	0.22988	0.608697	0.272907	0.225369	0.0985841	-0.0627771	-0.0152394	0.424527	-0.779038	0.276119
CGI_10002073	0	0.217063	0.0887965	0.0750302	0	0	0.147552	0	0.0622758	0.217063	0.0622758	0	0	-1.80137	#NUM!
CGI_10002074	0	0	0	0	0	0.163509	0.145017	0	0.0617052	0	0.0617052	0	0	0	#NUM!
CGI_10002096	0	0	0	0	0.136082	0	9.82576	0	1.99237	0	1.99237	0	0	0	#NUM!
CGI_10002097	2.88146	6.72793	9.33286	4.15323	3.46762	2.80878	12.2395	14.1911	6.4004	3.84647	3.51894	11.3097	1.22336	-0.0719999	1.14876
CGI_10002098	3.08351	10.0188	13.5306	24.9855	39.0827	30.9719	24.4259	23.8877	26.5993	6.93526	23.5158	20.8041	1.70006	1.40868	-0.155125
CGI_10002099	0	0	0	0.0298118	0	0.0344793	0.0257925	0	0.0180167	0	0.0180167	0	0	0	#NUM!
CGI_10002100	0	0	0.0170004	0	0.0202378	0.0184827	0.151778	1.1756	0.0414997	0	0.0414997	1.1756	0	0	4.82415
CGI_10002101	0	0	0.0887965	0	0.105707	0	2.94256	64.9128	0.627413	0	0.627413	64.9128	0	0	6.69294
CGI_10002102	0	0	0	0	0	0	0.530808	29.4739	0.106162	0	0.106162	29.4739	0	0	8.11703
CGI_10002103	0.0657367	0	0	0.0213013	0	0	0.225733	1.49424	0.0494069	-0.0657367	-0.0163299	1.42851	#NUM!	0	4.91856
CGI_10002104	22.6147	35.9797	29.8454	13.4166	9.02116	11.5837	19.9769	31.6623	16.7687	13.365	-5.84596	9.04766	0.669923	-1.10141	0.916995
CGI_10002105	0.512802	0.336339	0.3895	0.192908	0.096767	0.153068	0.259875	0.416298	0.218424	-0.176463	-0.294379	-0.096504	-0.608486	-0.622789	0.930489
CGI_10002106	0	0	0.052671	0.130823	0	0.308548	2.99868	1.43077	0.698145	0	0.698145	1.43077	0	0	1.0352
CGI_10002107	263.932	343.05	380.521	305.773	410.102	446.089	256.086	258.689	359.714	79.1171	95.7818	-5.24338	0.378248	0.0684347	-0.475632
CGI_10002108	6.74765	6.78331	13.9082	20.2364	23.4126	11.4213	11.4925	14.7847	16.0942	0.0356548	9.34655	8.037	0.00760318	1.24648	-0.12244
CGI_10002109	2.17115	1.09212	1.17749	0.825957	0.489723	0.754343	1.77188	1.82784	1.00388	-1.07902	-1.16727	-0.343307	-0.991323	-0.121551	0.864556
CGI_10002110	104.058	57.4135	61.8106	33.4474	45.7895	51.7652	45.7173	44.0415	47.706	-46.6443	-56.3518	-60.0163	-0.857924	-0.267218	-0.115308
CGI_10002111	64.2154	49.1226	49.3882	27.484	12.9693	12.872	14.7787	20.3141	23.4984	-15.0928	-40.717	-43.9013	-0.386533	-1.06382	-0.210082
CGI_10002112	88.283	27.2401	21.5264	24.3335	30.9906	36.3261	61.6801	105.563	34.9713	-61.0429	-53.3117	17.2796	-1.6964	0.360439	1.59385
CGI_10002113	0	0	0.0426833	0.036066	0.0508117	0	0.304364	3.68951	0.086785	0	0.086785	3.68951	0	0	5.40984
CGI_10002114	6.59074	9.44652	15.9113	9.52066	7.53291	7.59842	12.9182	10.6524	10.6963	2.85578	4.10555	4.06166	0.519341	0.179257	-0.00593212
CGI_10002115	14.1454	21.1154	31.9741	22.2809	17.1922	17.2731	33.8789	41.0849	24.5198	6.97005	10.3745	26.9395	0.577968	0.215654	0.744657
CGI_10002116	0.259331	0.232038	1.12417	0.478156	0.346762	0.167974	0.212159	0.163744	0.465845	-0.0272934	0.206514	-0.0955874	-0.160435	1.00549	-1.50841
CGI_10002117	0.569959	0	0	0.51957	0.1301	0.205963	2.45903	0.539815	0.662934	-0.569959	0.0929743	-0.0301438	#NUM!	0	-0.296398
CGI_10002118	3.86238	1.98068	2.61628	0.754972	0.616317	0.19939	0.598223	0	0.957036	-1.8817	-2.90535	-3.86238	-0.963494	-1.04935	#NUM!
CGI_10002119	0	0.231124	0.101482	0	0	0	0	0	0.0202963	0.231124	0.0202963	0	0	-3.50938	#NUM!
CGI_10002120	0	0.22879	0.995476	0.238792	0.452856	0	0.195627	0.496194	0.37655	0.22879	0.37655	0.496194	0	0.718822	0.398061
CGI_10002121	0	0	0	0.0202424	0	0	0.0276201	0	0.00957249	0	0.00957249	0	0	0	#NUM!
CGI_10002123	0	0	0	0	0	0.0617932	0	0	0.0123586	0	0.0123586	0	0	0	#NUM!
CGI_10002124	0	0	0	0	0	0	0.036619	0	0.0073238	0	0.0073238	0	0	0	#NUM!
CGI_10002126	0	0	0	0	0	0	0	0	0	0	0	0	0	0	0
CGI_10002127	0	0	0	0.0257857	0	0.0244008	0	0	0.0100373	0	0.0100373	0	0	0	#NUM!
CGI_10002130	0	0	0	0	0	0	0	0	0	0	0	0	0	0	0
CGI_10002132	0	0	0	0	0	0	0.018065	0	0.00361301	0	0.00361301	0	0	0	#NUM!
CGI_10002135	0	0	0	0	0	0	0.0160733	0	0.00321465	0	0.00321465	0	0	0	#NUM!
CGI_10002137	0	0	0	0.025628	0	0	0.0181415	0	0.0087539	0	0.0087539	0	0	0	#NUM!
CGI_10002139	0	0	0	0	0	0	0.0564172	0	0.0112834	0	0.0112834	0	0	0	#NUM!
CGI_10002140	0	0	0	0	0	0	0	0.3612	0	0	0	0.3612	0	0	0
CGI_10002141	0	0	0	0	0	0	0.165522	0.155453	0.0331044	0	0.0331044	0.155453	0	0	2.23138
CGI_10002142	0.241239	0.218424	1.58124	7.48106	16.3057	13.8946	9.2521	7.31136	9.70294	-0.0228141	9.4617	7.07012	-0.143326	5.47322	-0.408282
CGI_10002143	18.8605	28.1236	31.5666	12.7056	11.2281	13.4973	18.0156	15.2241	17.4026	9.26312	-1.45784	-3.63634	0.576415	-0.692475	-0.192945
CGI_10002144	0	0.174232	0.201697	0	0	0	0	0.377871	0.0403393	0.174232	0.0403393	0.377871	0	-2.11075	3.22763
CGI_10002145	0	0	0	0	0	0	0.282662	2.65531	0.0565323	0	0.0565323	2.65531	0	0	5.55366
CGI_10002146	0	0	0	0	0	0	0	0.944677	0	0	0	0.944677	0	0	0
CGI_10002147	0	0	0	0	0	0	0.681748	4.16298	0.13635	0	0.13635	4.16298	0	0	4.93223
CGI_10002148	0	0.169031	0.573538	0.0882965	0.0441759	0	0.0233902	0	0.14588	0.169031	0.14588	0	0	-0.212505	#NUM!
CGI_10002149	0	0.342861	0.694074	0.0943142	0.100752	0.0233242	0.0445711	0	0.191407	0.342861	0.191407	0	0	-0.84098	#NUM!
CGI_10002150	0.209985	0	0.582037	2.3406	2.20681	1.89712	1.53561	1.98879	1.71244	-0.209985	1.50245	1.77881	#NUM!	0	0.215844
CGI_10002151	0.197963	0.0896207	0.157017	0.50182	0.263901	0.309522	0.252332	3.28113	0.296918	-0.108342	0.0989554	3.08317	-1.14333	1.72816	3.46605
CGI_10002152	0.730511	0	0	0	0	0	0	0.691876	0	-0.730511	-0.730511	-0.0386351	#NUM!	0	0
CGI_10002153	0	0.0712269	0.0824546	0.0958305	0	0.0576061	0.0197028	4.01636	0.0511188	0.0712269	0.0511188	4.01636	0	-0.478569	6.29589
CGI_10002154	41.8845	29.5443	21.8699	7.13473	3.86664	3.35923	5.71129	9.08316	8.38836	-12.3402	-33.4961	-32.8013	-0.503535	-1.81642	0.114806
CGI_10002155	0	0.229951	1.8359	2.33793	2.37431	1.76792	1.68689	0	2.00059	0.229951	2.00059	0	0	3.12103	#NUM!
CGI_10002156	4.09471	3.05313	5.38525	4.66223	4.44773	9.61059	2.97291	0.430905	5.41574	-1.04157	1.32103	-3.6638	-0.42347	0.826868	-3.65172
CGI_10002158	0.730511	5.58703	17.854	26.2375	39.5601	20.0987	7.3878	2.07563	22.2276	4.85652	21.4971	1.34512	2.9351	1.9922	-3.42073
CGI_10002159	0	0.286711	6.24906	11.6253	10.0309	2.43192	1.27365	0	6.32217	0.286711	6.32217	0	0	4.46275	#NUM!
CGI_10002160	124.351	36.6317	32.893	13.9886	10.3048	11.9711	39.4222	112.559	21.7159	-87.7193	-102.635	-11.7922	-1.76325	-0.754338	2.37385
CGI_10002161	0	0	0.0773946	0.157382	0.0872233	0.0783781	0.111902	1.72027	0.102456	0	0.102456	1.72027	0	0	4.06956
CGI_10002162	8.2901	4.8048	4.61334	1.57224	0.469696	1.24476	2.92317	0.201325	2.16464	-3.48531	-6.12547	-8.08878	-0.786914	-1.15035	-3.42653
CGI_10002163	0	0	0	0.0891527	0	0.623824	64.8059	8.88398	13.1038	0	13.1038	8.88398	0	0	-0.560704
CGI_10002164	0	0.652647	0	12.8551	301.475	5311.75	706.067	46.8154	1266.43	0.652647	1266.43	46.8154	0	10.9222	-4.75764
CGI_10002165	1.71743	0.450003	0.395174	1.83682	39.4192	1954.26	1381.54	128.176	675.49	-1.26742	673.773	126.458	-1.93224	10.5518	-2.39781
CGI_10002166	0	0.0765208	0	0.0463291	0	0.60011	20.6777	7.79997	4.26483	0.0765208	4.26483	7.79997	0	5.80049	0.87098
CGI_10002167	0	0	0	0	0	3.2896	5.76114	0.28896	1.81015	0	1.81015	0.28896	0	0	-2.64717
CGI_10002168	19.391	13.9444	12.3036	18.8223	24.5921	35.3522	24.9723	35.8394	23.2085	-5.4466	3.81749	16.4484	-0.475701	0.734966	0.626893
CGI_10002169	17.615	7.57853	7.42091	8.21222	9.43867	14.5419	18.1259	32.4398	11.5479	-10.0364	-6.06706	14.8249	-1.21681	0.607642	1.49014
CGI_10002170	0	0	0	0	0.0726327	0.514021	0.0660897	0.904108	0.130549	0	0.130549	0.904108	0	0	2.79191
CGI_10002171	0	0	0	0	0	0	0	76.5744	0	0	0	76.5744	0	0	0
CGI_10002172	16.8173	20.057	46.4052	33.7719	26.4838	21.5032	19.676	17.2675	29.568	3.23978	12.7508	0.450298	0.254166	0.559929	-0.775974
CGI_10002173	2.77731	1.49181	2.85165	4.15555	5.33442	4.57876	3.77617	4.66901	4.13931	-1.2855	1.362	1.89169	-0.89662	1.47232	0.173725
CGI_10002175	0.215213	0.46992	1.22306	2.17616	3.39363	2.01961	3.29998	1.63065	2.42249	0.254708	2.20727	1.41543	1.12665	2.366	-0.571045
CGI_10002176	0	0.524214	1.0634	0.394305	0.449365	0.0510679	0	0	0.391628	0.524214	0.391628	0	0	-0.42067	#NUM!
CGI_10002177	0.894246	1.22883	1.78754	0.543855	0.068041	0.20859	0.0740515	0	0.536415	0.334587	-0.357831	-0.894246	0.458546	-1.19587	#NUM!
CGI_10002178	0	0.0798394	0.414221	3.26974	1.57625	5.97592	6.06862	1.45192	3.46095	0.0798394	3.46095	1.45192	0	5.43792	-1.25321
CGI_10002179	17.3715	10.6531	12.71	8.59905	5.93439	6.48714	9.02	10.8118	8.55012	-6.71834	-8.82136	-6.55968	-0.705441	-0.317263	0.338591
CGI_10002180	27.0446	22.3007	33.4282	86.6197	80.1763	71.5912	113.957	42.4565	77.1544	-4.7439	50.1099	15.4119	-0.278252	1.79066	-0.861765
CGI_10002181	10.1918	6.01483	4.97827	1.94988	1.38248	3.07749	5.24367	55.0735	3.32636	-4.17693	-6.8654	44.8818	-0.760806	-0.854582	4.04934
CGI_10002182	0.259981	0.353092	0.321774	0.523926	0.518283	0.317518	0.517248	1.60051	0.43975	0.0931108	0.179768	1.34052	0.441637	0.316638	1.86377
CGI_10002184	0.694638	0.411882	0.524743	0.656417	0.305853	0.827006	0.643141	3.5088	0.591432	-0.282756	-0.103206	2.81416	-0.754029	0.521981	2.56869
CGI_10002185	0	0	0.0494787	0.0341129	0.111524	0.053793	0.0625339	0.244394	0.0622886	0	0.0622886	0.244394	0	0	1.97217
CGI_10002186	1.52548	7.88091	3.90913	1.14481	1.02607	0.77707	0.748987	2.1672	1.52121	6.35544	-0.00426566	0.641721	2.3691	-2.37314	0.51061
CGI_10002187	0.365256	0	0.22923	0.107303	0.157862	0.0761437	0.169779	0.345938	0.148064	-0.365256	-0.217192	-0.0193175	#NUM!	0	1.2243
CGI_10002188	0	0	0.165754	0.507902	0.394638	0.462177	0.680674	0	0.442229	0	0.442229	0	0	0	#NUM!
CGI_10002191	0	0	0.00819136	0.0190476	0	0.0148234	0.0897467	1.44254	0.0263618	0	0.0263618	1.44254	0	0	5.77402
CGI_10002192	0	0	0.076053	0.267111	4.45619	38.1886	12.2326	30.9889	11.0441	0	11.0441	30.9889	0	0	1.48848
CGI_10002193	4.82228	2.1346	4.31712	2.01305	2.06032	3.18913	3.72698	2.02988	3.06132	-2.68768	-1.76096	-2.79239	-1.17575	0.520186	-0.592756
CGI_10002194	0	0	0	0	0	0	0.0441156	2.76195	0.00882311	0	0.00882311	2.76195	0	0	8.29018
CGI_10002195	0	0.196958	0	0.0730729	0	0	0	0	0.0146146	0.196958	0.0146146	0	0	-3.75241	#NUM!
CGI_10002196	0.112265	0.0526214	0.0215264	0.102389	0.148292	0.709604	3.88023	5.21004	0.972409	-0.0596433	0.860144	5.09777	-1.09318	4.20784	2.42166
CGI_10002214	0	0	0.159881	0.0836183	0.136685	0.162145	1.77634	8.08736	0.463734	0	0.463734	8.08736	0	0	4.1243
CGI_10002215	0	0.103662	0.120003	0.0541498	0.0541837	0	0.697174	2.58543	0.185102	0.103662	0.185102	2.58543	0	0.836432	3.80401
CGI_10002216	42.8238	16.4601	23.2254	37.0193	42.7474	36.2318	25.233	19.8755	32.8914	-26.3637	-9.93242	-22.9483	-1.37944	0.998738	-0.726719
CGI_10002217	33.0407	18.4489	18.7526	10.1814	5.97056	6.51437	6.98426	1.09163	9.68065	-14.5918	-23.3601	-31.9491	-0.840708	-0.930363	-3.14862
CGI_10002218	80.7057	131.725	134.215	63.8622	17.3412	8.88112	8.6279	12.2808	46.5854	51.0191	-34.1203	-68.4249	0.706784	-1.49958	-1.92347
CGI_10002219	70.8839	42.1205	53.9516	61.4045	71.1659	49.5966	47.096	50.6515	56.6429	-28.7634	-14.241	-20.2325	-0.750936	0.427373	-0.161292
CGI_10002220	90.3583	74.1044	61.095	25.091	19.217	20.1842	28.7628	16.0654	30.87	-16.2539	-59.4883	-74.2928	-0.286098	-1.26335	-0.942243
CGI_10002221	0	0	0	0	0	0	0	0.61404	0	0	0	0.61404	0	0	0
CGI_10002222	0	0	0	0	0	0	0	0	0	0	0	0	0	0	0
CGI_10002223	0	0	0	0	0	1.5212	1.07672	0	0.519584	0	0.519584	0	0	0	#NUM!
CGI_10002224	38.0164	83.5537	55.2857	43.5949	37.2097	10.9734	20.1689	33.7304	33.4465	45.5372	-4.56991	-4.28606	1.13608	-1.32085	0.0121919
CGI_10002225	30.4335	61.757	58.9346	24.2387	18.5166	15.2318	24.728	15.6365	28.3299	31.3235	-2.10358	-14.797	1.02094	-1.12428	-0.857407
CGI_10002226	30.7248	11.1029	20.2205	50.2291	60.2341	46.7319	36.837	48.5731	42.8505	-19.6219	12.1257	17.8483	-1.46847	1.94838	0.180845
CGI_10002227	9.06098	25.1325	15.2137	6.54258	8.44494	9.52024	20.3337	10.2833	12.011	16.0716	2.95005	1.22234	1.47182	-1.0652	-0.224054
CGI_10002228	10.0812	13.75	18.7483	19.5989	20.7922	20.8897	21.8992	19.8205	20.3857	3.66873	10.3044	9.73924	0.447755	0.568126	-0.0405631
CGI_10002229	37.5348	51.6721	64.5097	35.6514	18.2617	10.7133	8.76103	6.78676	27.5794	14.1373	-9.95539	-30.7481	0.461156	-0.905793	-2.0228
CGI_10002230	3.85002	6.01931	5.75031	3.73857	3.29071	2.99873	6.70385	9.3568	4.49643	2.16929	0.646414	5.50678	0.644732	-0.420817	1.05723
CGI_10002231	82.3002	44.6239	58.6129	35.4589	22.8424	13.0891	8.19616	5.68368	27.6399	-37.6764	-54.6603	-76.6166	-0.883081	-0.691063	-2.28186
CGI_10002232	1.30599	0.803889	0.759432	1.45614	2.41557	2.79175	4.53439	4.68261	2.39146	-0.502096	1.08547	3.37662	-0.70007	1.57282	0.969423
CGI_10002233	0.27298	1.00614	0.295033	0.93828	1.94083	3.2168	3.49589	3.87815	1.97737	0.733161	1.70439	3.60517	1.88196	0.974747	0.971787
CGI_10002234	0.130975	0.285987	0.324211	0.307877	1.07113	1.05289	3.04788	5.95433	1.1608	0.155011	1.02982	5.82335	1.12665	2.02109	2.35882
CGI_10002235	0	0	0	0	0	0	0.241119	0.733182	0.0482238	0	0.0482238	0.733182	0	0	3.92635
CGI_10002236	1.24979	0.565798	1.77564	40.0126	17.2103	8.80653	1.71834	1.18369	13.9047	-0.683992	12.6549	-0.0660985	-1.14333	4.61914	-3.5542
CGI_10002237	0.0900456	0.157293	0.426962	1.47188	2.25469	1.88941	5.63999	28.8258	2.33659	0.0672472	2.24654	28.7357	0.804724	3.89288	3.62488
CGI_10002238	0.180091	0.0786464	0.607487	0.967624	1.27603	1.40128	3.72842	20.468	1.59617	-0.101445	1.41608	20.2879	-1.19528	4.34309	3.68069
CGI_10002239	0.449448	0.491211	1.29749	1.93173	1.82562	2.39858	6.09577	35.5867	2.70984	0.0417627	2.26039	35.1372	0.128188	2.46379	3.71506
CGI_10002240	13.649	16.1861	10.2613	4.01625	1.98161	3.2187	8.72523	22.2019	5.64061	2.53708	-8.00841	8.55286	0.245958	-1.52083	1.97676
CGI_10002241	0	0.764791	1.77066	4.59473	7.01887	9.73985	15.7295	11.3711	7.77072	0.764791	7.77072	11.3711	0	3.34491	0.549253
CGI_10002242	24.9506	53.8168	55.9877	57.2687	56.5136	29.9573	18.6867	10.4337	43.6828	28.8662	18.7322	-14.5169	1.10898	-0.300991	-2.06581
CGI_10002243	40.4112	27.4108	37.9467	37.6584	34.539	22.2463	23.8571	10.8493	31.2495	-13.0003	-9.16167	-29.5619	-0.560008	0.189087	-1.52623
CGI_10002244	0.318198	0.576212	0.804312	0.518807	0.290531	0.112385	0.525189	0	0.450245	0.258014	0.132047	-0.318198	0.856674	-0.35589	#NUM!
CGI_10002245	0	0	0	0	0	0	1.53579	0.70176	0.307159	0	0.307159	0.70176	0	0	1.19199
CGI_10002246	0	0	0.106752	0.0216743	0.0168409	0	0.252166	1.46741	0.0794867	0	0.0794867	1.46741	0	0	4.20641
CGI_10002247	0.180719	0.756582	0.444208	0.722675	0.848691	0.442325	1.03544	6.84644	0.698667	0.575863	0.517949	6.66572	2.06575	-0.11489	3.29268
CGI_10002248	10.6211	12.1641	15.7132	38.2993	42.3657	70.494	59.7162	92.5461	45.3177	1.54299	34.6966	81.925	0.195695	1.89745	1.0301
CGI_10002249	0	0	0.0849918	0.0671349	0.0448328	0.0720073	0.170817	0.884218	0.0879568	0	0.0879568	0.884218	0	0	3.32953
CGI_10002250	0	0	0	0	0	0	0	0.6192	0	0	0	0.6192	0	0	0
CGI_10002251	0.447123	0	0	0.101799	0.198684	0.252756	0.208547	0.846952	0.152357	-0.447123	-0.294766	0.399829	#NUM!	0	2.47482
CGI_10002252	76.7037	92.4912	99.0518	79.3207	73.6675	90.3271	97.0978	136.646	87.893	15.7875	11.1893	59.9419	0.27002	-0.073568	0.636618
CGI_10002253	123.048	221.512	235.983	232.962	192.825	109.542	67.0092	81.6461	167.664	98.4637	44.6159	-41.4022	0.84816	-0.40181	-1.03812
CGI_10002254	0.432219	0	0	0.20316	0.0493297	0.696903	5.41794	5.73104	1.27347	-0.432219	0.841247	5.29882	#NUM!	0	2.17004
CGI_10002255	0	0	0	0	0	0.0445519	0	0	0.00891039	0	0.00891039	0	0	0	#NUM!
CGI_10002256	0	0	0	0	0	0	0	2.23287	0	0	0	2.23287	0	0	0
CGI_10002257	2.478	2.2293	3.18291	1.42529	1.05699	1.11648	1.78036	2.41666	1.71241	-0.248704	-0.765595	-0.0613446	-0.152588	-0.380564	0.496987
CGI_10002258	0	0	0.0195387	0	0	0.0212424	0.0239642	0.193018	0.0129491	0	0.0129491	0.193018	0	0	3.89782
CGI_10002259	0	0	0.0456202	0	0	0.057753	0.137539	0.676007	0.0481824	0	0.0481824	0.676007	0	0	3.81046
CGI_10002260	0	0	0.142074	0.0399064	0	0.0444323	0.114713	0	0.0682253	0	0.0682253	0	0	0	#NUM!
CGI_10002261	14.7023	30.4752	31.8135	10.9106	7.37998	14.0346	17.8312	13.409	16.394	15.773	1.69173	-1.2933	1.0516	-0.89447	-0.28997
CGI_10002262	0	0	0.239343	0	0	0	0	0	0.0478687	0	0.0478687	0	0	0	#NUM!
CGI_10002263	55.4681	29.0823	30.3394	45.8807	40.7777	48.5662	47.7568	38.2069	42.6642	-26.3858	-12.804	-17.2612	-0.931515	0.552881	-0.15919
CGI_10002264	5.33918	2.76243	5.67751	3.61132	2.53735	8.14591	34.0847	58.8756	10.8114	-2.57675	5.47218	53.5364	-0.950681	1.96854	2.44512
CGI_10002265	20.2146	54.6907	67.8032	43.1052	30.5145	31.5638	26.6579	24.9395	39.9289	34.4761	19.7144	4.72492	1.4359	-0.453861	-0.679003
CGI_10002266	0.193893	0.0454413	2.03648	4.62418	4.70388	4.93604	7.74298	25.9848	4.80871	-0.148451	4.61482	25.7909	-2.09318	6.7255	2.43395
CGI_10002275	0	0	0	0	0	0	0	0	0	0	0	0	0	0	0
CGI_10002283	0	0	0.0361674	0.0355786	0.0512163	0.0986917	0.104601	0.163744	0.065251	0	0.065251	0.163744	0	0	1.32737
CGI_10002284	0	0	0.108502	0.482659	0.465153	0.184871	0.198315	0.654976	0.2879	0	0.2879	0.654976	0	0	1.18587
CGI_10002285	14.346	5.13403	9.08963	18.8514	26.1289	34.8021	54.3749	39.9779	28.6494	-9.21197	14.3034	25.6319	-1.48248	2.48034	0.4807
CGI_10002286	0	0	0	0	0	0	0	0	0	0	0	0	0	0	0
CGI_10002287	1.57451	5.15587	4.82426	1.87799	1.01339	1.32182	3.66958	12.1931	2.54141	3.58136	0.966896	10.6186	1.71131	-1.02059	2.26236
CGI_10002288	0	0	0	0	0	0	0	0	0	0	0	0	0	0	0
CGI_10002289	12.9666	10.5759	15.546	13.1956	14.8427	39.3177	37.7658	45.9471	24.1336	-2.39066	11.167	32.9806	-0.294015	1.19026	0.928933
CGI_10002290	0	0	0	0	0	0.027319	0.0588259	0.597243	0.017229	0	0.017229	0.597243	0	0	5.11541
CGI_10002291	0	0	0.106938	0	0.127303	0	0.232806	6.33848	0.0934092	0	0.0934092	6.33848	0	0	6.08443
CGI_10002292	0	0	0	0.0579543	0.0816492	1.01713	0.487646	3.38781	0.328876	0	0.328876	3.38781	0	0	3.36474
CGI_10002293	3.64685	1.38638	7.37746	10.3606	11.922	10.7675	15.4874	9.36411	11.183	-2.26047	7.53613	5.71726	-1.39533	3.01191	-0.256091
CGI_10002294	6.31874	4.75078	8.15576	12.1438	12.4652	9.67159	8.82835	4.23906	10.2529	-1.56796	3.93419	-2.07968	-0.411472	1.1098	-1.27422
CGI_10002295	9.46209	5.06567	4.49026	10.6257	16.1869	20.9571	25.7849	52.1104	15.609	-4.39642	6.14687	42.6483	-0.901406	1.62355	1.7392
CGI_10002296	24.1534	26.0913	30.9271	16.0525	20.5333	39.5324	100.671	34.916	41.5432	1.9379	17.3897	10.7626	0.111342	0.671041	-0.250723
CGI_10002297	55.4433	46.9743	63.3371	44.681	26.0947	16.8902	9.55453	6.21098	32.1115	-8.469	-23.3318	-49.2323	-0.239142	-0.548781	-2.3702
CGI_10002298	3.92926	3.90086	5.5208	13.7207	19.8112	21.621	27.262	25.3059	17.5871	-0.0284087	13.6579	21.3766	-0.0104686	2.17266	0.524953
CGI_10002299	33.6351	36.7528	80.4024	98.1579	60.8153	28.0238	19.9854	25.762	57.477	3.11772	23.8419	-7.87311	0.127887	0.64513	-1.15774
CGI_10002300	0	0	0	0.0686914	0	0	0	0	0.0137383	0	0.0137383	0	0	0	#NUM!
CGI_10002301	0	0	0	0	0	0	0.0323853	0	0.00647705	0	0.00647705	0	0	0	#NUM!
CGI_10002302	0	0.605317	0.45601	0.709255	1.00754	0.338138	0.78412	2.13579	0.659013	0.605317	0.659013	2.13579	0	0.122618	1.69639
CGI_10002303	0	0	0	0	0	0	0	0.301369	0	0	0	0.301369	0	0	0
CGI_10002304	2.65555	2.32662	2.53306	1.07874	1.28079	1.3058	1.5444	8.96007	1.54856	-0.328933	-1.10699	6.30452	-0.190777	-0.58731	2.53258
CGI_10002305	0	0	0	0	0.0613427	0	0	0	0.0122685	0	0.0122685	0	0	0	#NUM!
CGI_10002306	0.348096	0.467191	2.82781	3.17631	20.4412	22.5683	11.0799	2.63749	12.0187	0.119095	11.6706	2.28939	0.424527	4.68512	-2.18804
CGI_10002307	31.5572	69.4467	92.4517	46.2505	28.7921	34.134	23.2563	10.6532	44.9769	37.8895	13.4197	-20.904	1.13794	-0.626723	-2.07789
CGI_10002308	1.38928	0.108532	0	0.714441	3.4623	19.7138	41.2877	24.3423	13.0356	-1.28074	11.6464	22.953	-3.67814	6.9082	0.901004
CGI_10002309	0	0	0.0471337	0.0397173	0	0.133049	0.0298613	0.931245	0.0499523	0	0.0499523	0.931245	0	0	4.22054
CGI_10002310	4.36448	2.34184	2.38687	3.27058	4.69159	3.99198	4.63062	6.53694	3.79433	-2.02264	-0.570154	2.17246	-0.898166	0.6962	0.784771
CGI_10002311	13.3133	12.0927	13.1062	14.1503	18.4225	26.1781	32.3278	48.16	20.837	-1.22056	7.52369	34.8467	-0.138727	0.785007	1.20869
CGI_10002312	0	0	0	0	0	0	0.0553386	0	0.0110677	0	0.0110677	0	0	0	#NUM!
CGI_10002314	0	0	0	0.117392	0.140984	0.184401	1.17562	6.33349	0.323679	0	0.323679	6.33349	0	0	4.29036
CGI_10002315	0	0	0	0.0547735	0.07738	6.19313	2.51158	8.34773	1.76737	0	1.76737	8.34773	0	0	2.23978
CGI_10002316	0	0	0	0.076185	0	0.16965	5.51289	8.03834	1.15175	0	1.15175	8.03834	0	0	2.80308
CGI_10002317	0.341226	0.926867	0.951731	0.436061	0.450731	2.01467	11.1653	10.0185	3.0037	0.585641	2.66247	9.67732	1.44164	1.69631	1.73786
CGI_10002318	0.471512	0.632831	1.52881	1.09493	0.730456	0.790679	3.48865	7.59177	1.5267	0.161319	1.05519	7.12026	0.424527	1.27053	2.31402
CGI_10002319	0	0	0	0.228556	1.19183	0.37706	0.185818	0.573104	0.396653	0	0.396653	0.573104	0	0	0.53092
CGI_10002320	0	0	0	0.572784	4.0548	1.25416	1.19129	1.28427	1.41461	0	1.41461	1.28427	0	0	-0.139457
CGI_10002321	0	0	0	0.621557	2.7691	1.49777	0.663647	0.944677	1.11041	0	1.11041	0.944677	0	0	-0.233206
CGI_10002322	0	0	0	0	0	0	0.017308	0.271399	0.00346159	0	0.00346159	0.271399	0	0	6.29284
CGI_10002323	0	0	0.189248	0.389784	0.535984	0.213008	1.16103	0.5712	0.497811	0	0.497811	0.5712	0	0	0.198399
CGI_10002324	0	4.33468	529.749	409.156	217.598	122.73	62.6592	3.43519	268.378	4.33468	268.378	3.43519	0	5.9522	-6.28774
CGI_10002325	0	0.085151	0.197147	0.120552	0.25756	0.240696	0.645115	0.369347	0.292214	0.085151	0.292214	0.369347	0	1.77893	0.337952
CGI_10002326	0.113742	0.102985	0.0436193	0.107078	0.0491587	0.0885251	0.115209	0.754084	0.080718	-0.0107566	-0.0330239	0.640342	-0.143326	-0.351476	3.22376
CGI_10002327	17.769	7.19771	11.3898	8.09679	8.21079	6.26344	6.50783	4.77587	8.09372	-10.5713	-9.67529	-12.9931	-1.30375	0.169266	-0.761041
CGI_10002328	0	0	0	0.0985924	0	0.0528703	0.414689	2.60064	0.11323	0	0.11323	2.60064	0	0	4.52153
CGI_10002329	0	0	0	0	0	0	0.622649	6.08606	0.12453	0	0.12453	6.08606	0	0	5.61095
CGI_10002330	0.154211	0.0240942	0.156812	0.0536547	0.2716	3.11704	5.63867	14.8489	1.84756	-0.130117	1.69334	14.6947	-2.67814	6.26079	3.00667
CGI_10002331	6.43664	19.0041	18.8504	24.6405	64.5628	54.2883	27.7564	25.2684	38.0197	12.5675	31.583	18.8318	1.56193	1.00044	-0.589412
CGI_10002332	0.670685	1.05912	1.48288	0.471778	0.347697	0.68288	1.79508	10.9045	0.956063	0.388437	0.285379	10.2338	0.659161	-0.14769	3.51167
CGI_10002333	0	0	0	0	0	0	0.199467	0.329686	0.0398934	0	0.0398934	0.329686	0	0	3.04687
CGI_10002334	0	0	0	0.0930493	0	0.237109	0.457282	1.19813	0.157488	0	0.157488	1.19813	0	0	2.92747
CGI_10002335	10.6784	12.8256	14.1701	18.3293	23.0579	31.4982	30.6471	25.3872	23.5405	2.1472	12.8622	14.7088	0.264332	0.876125	0.108955
CGI_10002336	0	0	0.0550852	0.0849247	0.238117	1.23205	5.24634	1.7544	1.3713	0	1.3713	1.7544	0	0	0.355429
CGI_10002337	0	0	0	0	0	0	0	0	0	0	0	0	0	0	0
CGI_10002338	0	0	0.595608	1.28862	0.939614	0.479873	0.592673	0	0.779278	0	0.779278	0	0	0	#NUM!
CGI_10002339	2.26887	1.35874	2.46963	4.75713	8.06098	8.1098	6.23884	7.13425	5.92728	-0.910123	3.65841	4.86539	-0.739699	2.1251	0.267393
CGI_10002340	2.85175	1.29103	0.363513	0.411429	1.68438	2.71405	3.28536	2.86974	1.69175	-1.56072	-1.16001	0.0179855	-1.14333	0.389989	0.762408
CGI_10002341	108.775	86.3463	114.059	107.19	130.854	106.898	67.6383	46.3941	105.328	-22.4289	-3.44723	-62.381	-0.333143	0.286682	-1.18287
CGI_10002342	0	0	0	0	0	0.148115	0	0.672921	0.029623	0	0.029623	0.672921	0	0	4.50565
CGI_10002343	0	0	0.034176	0	0.154064	0.0320645	0.0599138	0.506425	0.0560438	0	0.0560438	0.506425	0	0	3.17572
CGI_10002344	0	0.475149	0.415909	1.45413	1.15868	0.899496	0.893938	1.30995	0.96443	0.475149	0.96443	1.30995	0	1.0213	0.441765
CGI_10002345	6.58005	3.39527	3.82239	2.90586	2.10341	2.26287	2.26032	1.83296	2.67097	-3.18479	-3.90908	-4.7471	-0.954574	-0.34616	-0.543193
CGI_10002346	15.2117	16.6117	16.8465	8.46119	10.7712	11.2326	13.8286	17.1844	12.228	1.40002	-2.98364	1.97277	0.127021	-0.442008	0.490912
CGI_10002347	64.077	57.8739	53.8534	20.9882	10.3847	59.879	39.7632	5.72737	36.9737	-6.20302	-27.1033	-58.3496	-0.146892	-0.646415	-2.69055
CGI_10002348	0.389972	1.04679	2.80089	7.3932	9.94272	6.78585	7.30472	6.27891	6.84548	0.656816	6.4555	5.88893	1.42453	2.70918	-0.124638
CGI_10002349	0	0.233507	0.102528	0.487194	0.122053	0.341459	0.19381	1.01285	0.249409	0.233507	0.249409	1.01285	0	0.095047	2.02184
CGI_10002350	6.68659	2.98003	3.45279	17.9445	16.1961	18.1456	9.86002	15.5756	13.1198	-3.70657	6.43321	8.88905	-1.16595	2.13835	0.247545
CGI_10002351	11.8323	4.47667	6.97111	11.4051	13.1455	10.3311	8.50819	12.5546	10.0722	-7.3556	-1.76005	0.722368	-1.40223	1.16988	0.317839
CGI_10002352	0.171035	0	0.0670872	0.0459442	0	0.0391846	0.0871357	1.37691	0.0478703	-0.171035	-0.123164	1.20587	#NUM!	0	4.84616
CGI_10002353	0	0	0	0	0	0	0	0	0	0	0	0	0	0	0
CGI_10002355	6.61382	1.7056	0.8374	1.37573	1.02448	0.0844977	0.535283	0.989058	0.771478	-4.90822	-5.84234	-5.62476	-1.9552	-1.14458	0.358429
CGI_10002356	52476.5	51570	33278.5	47525.5	41985.4	30713	25729.1	1363.32	35846.3	-906.521	-16630.2	-51113.2	-0.02514	-0.524707	-4.71663
CGI_10002357	0	0.149575	0.35294	4.12673	0.270658	0	0.00439021	0	0.950943	0.149575	0.950943	0	0	2.66849	#NUM!
CGI_10002358	0	0	0.184947	0.346297	1.52839	2.22666	3.68172	6.69862	1.5936	0	1.5936	6.69862	0	0	2.07157
CGI_10002359	0.349503	0.110198	0.247364	0.907572	1.77133	6.03264	29.94	22.1452	7.77979	-0.239305	7.43028	21.7957	-1.66521	6.14156	1.50919
CGI_10002360	9.70122	10.9672	22.5672	61.1327	89.4928	83.701	42.8119	61.2372	59.9411	1.26599	50.2399	51.536	0.176958	2.45035	0.0308614
CGI_10002361	9.94696	1.44175	2.86105	1.44654	0.712524	6.80774	21.0474	69.3108	6.57505	-8.50521	-3.37191	59.3639	-2.78644	2.18918	3.39801
CGI_10002362	26.1925	79.6409	40.8714	17.0674	12.069	7.5787	4.66848	5.40355	16.451	53.4484	-9.74146	-20.7889	1.60436	-2.27533	-1.6062
CGI_10002363	14.4661	21.2839	18.4059	19.6677	21.7426	21.7057	27.0907	24.5616	21.7225	6.81782	7.25639	10.0955	0.557088	0.029426	0.177214
CGI_10002364	0	0.485806	0.904157	0.741471	0.64014	0.537075	0.153427	0.16939	0.595254	0.485806	0.595254	0.16939	0	0.293125	-1.81315
CGI_10002365	20.2279	9.39225	11.1752	8.17718	6.80843	13.708	24.234	14.2457	12.8206	-10.8356	-7.40727	-5.98212	-1.1068	0.448918	0.152068
CGI_10002366	41.746	15.9054	23.4932	15.2066	13.4296	29.913	53.6635	44.3307	27.1412	-25.8406	-14.6049	2.58466	-1.39212	0.770964	0.707823
CGI_10002367	3.91879	8.21109	12.7707	13.1345	18.167	23.5432	32.6738	15.5011	20.0578	4.29231	16.1391	11.5823	1.06717	1.28852	-0.371796
CGI_10002368	0	0	0.0980443	0.183579	0	0	0.134342	0	0.083193	0	0.083193	0	0	0	#NUM!
CGI_10002369	2.8498	2.84744	4.64499	16.2139	25.508	24.221	13.9562	11.606	16.9088	-0.00235209	14.059	8.75623	-0.00119122	2.57004	-0.542901
CGI_10002370	2.19153	2.71376	6.40556	15.8773	22.9206	7.67165	1.65927	2.07563	10.9069	0.522229	8.71534	-0.115905	0.308354	2.00687	-2.39362
CGI_10002371	0	0	0.685278	0.160632	0	0	0	0	0.169182	0	0.169182	0	0	0	#NUM!
CGI_10002372	3.48356	12.8925	11.5716	2.47093	1.78947	2.81803	4.59338	2.56614	4.64869	9.40899	1.16513	-0.917419	1.8879	-1.47164	-0.857224
CGI_10002373	0.451011	0	0.141525	0.0728726	0.698697	8.94446	21.3402	34.1727	6.23955	-0.451011	5.78854	33.7216	#NUM!	0	2.45333
CGI_10002374	19.1086	19.7365	19.1174	10.4078	6.21643	7.21242	9.09776	9.44245	10.4104	0.627902	-8.69827	-9.66619	0.0466442	-0.922848	-0.140788
[truncated: 25,902 more rows]
